# Supplementary material for: KRAB zinc finger protein ZNF676 controls the transcriptional influence of LTR12-related endogenous retrovirus sequences
Source: Mob DNA. 2022 Jan 18;13:4. doi: 10.1186/s13100-021-00260-0 (PMC8767690; doi:10.1186/s13100-021-00260-0)
Supplement: Supplementary file 2 — Additional file 2: Supplementary Table 1. List of identified LTR12C-initiated TcGTs across human embryonic development. [file 13100_2021_260_MOESM2_ESM.xlsx]

## Sheet: Sheet1
chr	start	end	tss_ere	strand	samples	associated_gene	gene_id
chr1	10485670	10502865	LTR12C|LTR5_Hs	+	8-cellembryo_2-Cell_1|8-cellembryo_3-Cell_8|8-cellembryo_2-Cell_6|8-cellembryo_3-Cell_2|8-cellembryo_3-Cell_6|Lateblastocyst_3-Cell_2|8-cellembryo_3-Cell_7|8-cellembryo_3-Cell_1|8-cellembryo_3-Cell_3	APITD1-CORT|APITD1	ENSG00000175279|ENSG00000251503
chr1	10485701	10511716	LTR12C|LTR5_Hs	+	8-cellembryo_3-Cell_3	APITD1-CORT|CORT|APITD1	ENSG00000175279|ENSG00000241563|ENSG00000251503
chr1	10486917	10502865	LTR12C	+	Oocyte_3|2-cellembryo_2-Cell_2|hESCpassage_10-Cell_24	APITD1-CORT|APITD1	ENSG00000175279|ENSG00000251503
chr1	12967450	12979885	LTR12C|L1PA4	+	4-cellembryo_1-Cell_4|8-cellembryo_2-Cell_8|8-cellembryo_3-Cell_2	PRAMEF7	ENSG00000204510
chr1	13694899	13760725	LTR12C|LTR12C	-	Lateblastocyst_2-Cell_5	PRAMEF19	ENSG00000204480
chr1	37958172	37983843	LTR12C	-	Zygote_2|4-cellembryo_1-Cell_3|2-cellembryo_3-Cell_2|4-cellembryo_1-Cell_4|Oocyte_2|8-cellembryo_1-Cell_3|2-cellembryo_3-Cell_1|4-cellembryo_3-Cell_2|Oocyte_1	MEAF6	ENSG00000163875
chr1	60373482	60434888	LTR12C	-	2-cellembryo_2-Cell_2|4-cellembryo_2-Cell_3|4-cellembryo_3-Cell_3	CYP2J2	ENSG00000134716
chr1	77997786	78025110	LTR12C	+	4-cellembryo_1-Cell_1|4-cellembryo_3-Cell_4|4-cellembryo_1-Cell_3|8-cellembryo_3-Cell_6|4-cellembryo_2-Cell_1|Oocyte_2|8-cellembryo_1-Cell_2|Lateblastocyst_1-Cell_12|Lateblastocyst_1-Cell_2|2-cellembryo_3-Cell_1|8-cellembryo_2-Cell_8|Lateblastocyst_2-Cell_1|8-cellembryo_2-Cell_7|8-cellembryo_3-Cell_2|Oocyte_1|4-cellembryo_2-Cell_4|4-cellembryo_3-Cell_1|Morulae_1-Cell_4|8-cellembryo_1-Cell_3|Morul…	AK5	ENSG00000154027
chr1	8.95745e+07	89593115	LTR12C	-	2-cellembryo_2-Cell_1|2-cellembryo_1-Cell_1|4-cellembryo_2-Cell_2|8-cellembryo_2-Cell_7|4-cellembryo_3-Cell_4|2-cellembryo_3-Cell_2|4-cellembryo_1-Cell_4|Oocyte_2|4-cellembryo_3-Cell_1|Oocyte_3|2-cellembryo_2-Cell_2|2-cellembryo_3-Cell_1|4-cellembryo_3-Cell_2|Oocyte_1|Zygote_1	GBP2	ENSG00000162645
chr1	8.97273e+07	89738219	LTR12C	-	Morulae_1-Cell_1	GBP5	ENSG00000154451
chr1	235714763	2.35757e+08	LTR12C	-	4-cellembryo_1-Cell_1|4-cellembryo_3-Cell_4|4-cellembryo_1-Cell_3|4-cellembryo_2-Cell_1|Oocyte_2|2-cellembryo_3-Cell_1|2-cellembryo_1-Cell_1|8-cellembryo_3-Cell_2|2-cellembryo_1-Cell_2|4-cellembryo_2-Cell_4|4-cellembryo_3-Cell_1|2-cellembryo_2-Cell_2|4-cellembryo_3-Cell_2|2-cellembryo_3-Cell_2|Zygote_1|4-cellembryo_2-Cell_3|8-cellembryo_2-Cell_5|Zygote_2|2-cellembryo_2-Cell_1|8-cellembryo_2-Cell_…	GNG4	ENSG00000168243
chr10	15282367	15467611	LTR12C	-	4-cellembryo_2-Cell_1|4-cellembryo_3-Cell_2|4-cellembryo_3-Cell_1	FAM171A1	ENSG00000148468
chr10	37365757	37421274	LTR12C	+	4-cellembryo_1-Cell_3|Oocyte_2|2-cellembryo_2-Cell_2|2-cellembryo_3-Cell_1|Zygote_1	ANKRD30A	ENSG00000148513
chr10	72622249	72637221	LTR12C	+	Lateblastocyst_3-Cell_7	SGPL1	ENSG00000166224
chr10	82118460	82126906	LTR12C	+	hESCpassage_10-Cell_6	DYDC2	ENSG00000133665
chr10	82119266	82126949	LTR12C	+	Morulae_1-Cell_3	DYDC2	ENSG00000133665
chr10	82346471	8.24043e+07	LTR12C	+	8-cellembryo_2-Cell_6|4-cellembryo_2-Cell_2|Morulae_1-Cell_7	SH2D4B	ENSG00000178217
chr10	96219705	96293867	LTR12C	+	8-cellembryo_2-Cell_1|8-cellembryo_2-Cell_4	TBC1D12	ENSG00000108239
chr11	5609027	5612236	LTR12C	-	8-cellembryo_2-Cell_8	HBG2	ENSG00000196565
chr11	66203304	6.62077e+07	LTR12C	-	2-cellembryo_2-Cell_1|8-cellembryo_3-Cell_4|8-cellembryo_2-Cell_7|4-cellembryo_2-Cell_2|2-cellembryo_3-Cell_1|2-cellembryo_3-Cell_2	MRPL11	ENSG00000174547
chr11	66203306	66207350	LTR12C	-	Morulae_1-Cell_1	MRPL11	ENSG00000174547
chr11	89900478	89903405	LTR12C	+	8-cellembryo_2-Cell_5	NAALAD2	ENSG00000077616
chr11	89901130	89925702	LTR12C	+	Lateblastocyst_3-Cell_7|4-cellembryo_1-Cell_1|4-cellembryo_3-Cell_4|4-cellembryo_1-Cell_3|4-cellembryo_2-Cell_1|Oocyte_2|8-cellembryo_2-Cell_2|Lateblastocyst_2-Cell_7|Morulae_1-Cell_3|8-cellembryo_1-Cell_2|2-cellembryo_3-Cell_1|8-cellembryo_2-Cell_8|Lateblastocyst_1-Cell_3|Lateblastocyst_2-Cell_1|Morulae_2-Cell_3|2-cellembryo_1-Cell_1|8-cellembryo_2-Cell_7|2-cellembryo_1-Cell_2|4-cellembryo_2-Cel…	NAALAD2	ENSG00000077616
chr11	110075232	110171278	LTR12C	-	Zygote_2|8-cellembryo_3-Cell_6|4-cellembryo_3-Cell_3|4-cellembryo_1-Cell_2|Oocyte_2|Morulae_1-Cell_8|4-cellembryo_3-Cell_1|Morulae_1-Cell_4|Oocyte_3|8-cellembryo_1-Cell_3|8-cellembryo_1-Cell_2|8-cellembryo_3-Cell_5|4-cellembryo_2-Cell_3|Zygote_1	RDX	ENSG00000137710
chr11	124041752	124136107	LTR12C	+	4-cellembryo_1-Cell_1|4-cellembryo_1-Cell_3|4-cellembryo_3-Cell_4|8-cellembryo_3-Cell_6|4-cellembryo_2-Cell_1|Oocyte_2|8-cellembryo_2-Cell_2|8-cellembryo_1-Cell_2|2-cellembryo_3-Cell_1|8-cellembryo_2-Cell_8|2-cellembryo_1-Cell_1|8-cellembryo_2-Cell_7|8-cellembryo_3-Cell_2|2-cellembryo_1-Cell_2|4-cellembryo_2-Cell_4|Oocyte_1|4-cellembryo_3-Cell_1|8-cellembryo_1-Cell_3|2-cellembryo_2-Cell_2|8-celle…	OR8G5	ENSG00000255298
chr11	124041855	124452867	LTR12C	+	Lateblastocyst_1-Cell_6	OR8A1	ENSG00000196119
chr12	6204445	6241719	LTR12C	-	8-cellembryo_2-Cell_3|8-cellembryo_2-Cell_6|Morulae_1-Cell_4	VWF	ENSG00000110799
chr12	7145674	7.16418e+06	LTR12C	+	8-cellembryo_3-Cell_4|8-cellembryo_2-Cell_7|2-cellembryo_1-Cell_1|2-cellembryo_1-Cell_2|4-cellembryo_3-Cell_3|4-cellembryo_3-Cell_1|2-cellembryo_2-Cell_2|Zygote_3|4-cellembryo_3-Cell_2|2-cellembryo_3-Cell_2	C1S	ENSG00000182326
chr12	9.89263e+06	9.9963e+06	LTR12C	+	4-cellembryo_2-Cell_4|4-cellembryo_3-Cell_3	KLRF1	ENSG00000150045
chr12	10378769	10431342	LTR12C	+	2-cellembryo_2-Cell_1|2-cellembryo_1-Cell_1|8-cellembryo_2-Cell_6|4-cellembryo_3-Cell_3|Morulae_1-Cell_2	KLRD1	ENSG00000134539
chr12	18653934	18656551	LTR12C	+	4-cellembryo_3-Cell_2	PIK3C2G	ENSG00000139144
chr12	1.93831e+07	19427781	LTR12C	+	8-cellembryo_2-Cell_1|8-cellembryo_1-Cell_1	PLEKHA5	ENSG00000052126
chr12	19383783	19529291	LTR12C	+	8-cellembryo_2-Cell_4	PLEKHA5	ENSG00000052126
chr12	20960243	20968637	LTR12C	+	8-cellembryo_1-Cell_2	LST3|SLCO1B3	ENSG00000257046|ENSG00000111700
chr12	20960298	2.09854e+07	LTR12C	+	8-cellembryo_3-Cell_6|Oocyte_2|8-cellembryo_2-Cell_2|2-cellembryo_3-Cell_1|2-cellembryo_1-Cell_1|2-cellembryo_1-Cell_2|4-cellembryo_3-Cell_1|Morulae_1-Cell_4|2-cellembryo_2-Cell_2|8-cellembryo_3-Cell_5|8-cellembryo_3-Cell_3|2-cellembryo_3-Cell_2|Zygote_1|8-cellembryo_2-Cell_5|8-cellembryo_2-Cell_4|Zygote_2|8-cellembryo_3-Cell_8|8-cellembryo_3-Cell_4|Morulae_2-Cell_1|Oocyte_3|8-cellembryo_3-Cell_1…	LST3|SLCO1B7|SLCO1B3	ENSG00000257046|ENSG00000111700|ENSG00000205754
chr12	20960956	21011469	LTR12C|AluSx|AluY	+	Zygote_2|4-cellembryo_2-Cell_2|4-cellembryo_3-Cell_3|8-cellembryo_1-Cell_1|4-cellembryo_3-Cell_1|8-cellembryo_2-Cell_5|2-cellembryo_2-Cell_2|Zygote_3|Oocyte_1	LST3|SLCO1B7|SLCO1B3	ENSG00000257046|ENSG00000111700|ENSG00000205754
chr12	22462166	22529814	LTR12C	-	4-cellembryo_3-Cell_4|Oocyte_2|2-cellembryo_1-Cell_1|8-cellembryo_2-Cell_7|2-cellembryo_1-Cell_2|Oocyte_1|4-cellembryo_3-Cell_1|Morulae_1-Cell_4|4-cellembryo_3-Cell_2|2-cellembryo_3-Cell_2|Zygote_1|4-cellembryo_2-Cell_2|8-cellembryo_2-Cell_4|8-cellembryo_2-Cell_5|Morulae_1-Cell_2|8-cellembryo_2-Cell_1|Morulae_2-Cell_4|2-cellembryo_2-Cell_1|Zygote_2|8-cellembryo_2-Cell_6|4-cellembryo_3-Cell_3|Oocy…	ST8SIA1	ENSG00000111728
chr12	29493578	29538576	HERV9NC-int|LTR12C	-	2-cellembryo_1-Cell_1|4-cellembryo_3-Cell_3|4-cellembryo_3-Cell_4|4-cellembryo_2-Cell_3|Oocyte_2|4-cellembryo_3-Cell_1|Lateblastocyst_1-Cell_2|Morulae_1-Cell_5|Oocyte_1|Zygote_1	ERGIC2	ENSG00000087502
chr12	31225213	31255461	LTR12C	+	Zygote_2	DDX11	ENSG00000013573
chr12	32626423	3.27612e+07	LTR12C	+	Lateblastocyst_1-Cell_11	FGD4	ENSG00000139132
chr12	72579865	72773282	LTR12C	+	4-cellembryo_1-Cell_1|4-cellembryo_3-Cell_4|4-cellembryo_3-Cell_3|Oocyte_2|Oocyte_3|2-cellembryo_3-Cell_2	TPH2|TRHDE	ENSG00000072657|ENSG00000139287
chr12	72579865	7.25856e+07	LTR12C	+	Zygote_2|2-cellembryo_2-Cell_1|2-cellembryo_1-Cell_1|2-cellembryo_1-Cell_2|4-cellembryo_3-Cell_3|4-cellembryo_3-Cell_4|2-cellembryo_3-Cell_2|Oocyte_1|4-cellembryo_2-Cell_1|4-cellembryo_3-Cell_1|Oocyte_2|Oocyte_3|2-cellembryo_2-Cell_2|Zygote_3|2-cellembryo_3-Cell_1|4-cellembryo_3-Cell_2|4-cellembryo_2-Cell_3|Zygote_1	TPH2	ENSG00000139287
chr12	72580314	72585042	LTR12C	+	8-cellembryo_3-Cell_4	TPH2	ENSG00000139287
chr12	87230903	87724567	LTR12C|LTR12C|AluY	-	Lateblastocyst_2-Cell_6	MGAT4C	ENSG00000182050
chr12	1.00825e+08	1.00896e+08	LTR12C	+	2-cellembryo_1-Cell_2|4-cellembryo_3-Cell_3	NR1H4	ENSG00000012504
chr12	100954065	100957668	LTR12C	+	4-cellembryo_3-Cell_4|Oocyte_2|8-cellembryo_1-Cell_2|2-cellembryo_3-Cell_1|2-cellembryo_1-Cell_1|8-cellembryo_2-Cell_7|8-cellembryo_3-Cell_2|2-cellembryo_1-Cell_2|4-cellembryo_2-Cell_4|Oocyte_1|4-cellembryo_3-Cell_1|8-cellembryo_1-Cell_3|2-cellembryo_2-Cell_2|Morulae_2-Cell_7|4-cellembryo_3-Cell_2|2-cellembryo_3-Cell_2|Zygote_1|4-cellembryo_2-Cell_2|8-cellembryo_2-Cell_5|8-cellembryo_2-Cell_4|Mor…	NR1H4	ENSG00000012504
chr12	121813225	121862160	LTR12C	+	Morulae_1-Cell_1|8-cellembryo_2-Cell_3|Morulae_2-Cell_7	RNF34	ENSG00000170633
chr12	123077433	123110940	LTR12C	+	4-cellembryo_2-Cell_1	KNTC1	ENSG00000184445
chr12	133500174	133516676	LTR12C|Alu	-	Morulae_1-Cell_4	ZNF605	ENSG00000196458
chr13	33921980	33933694	LTR12C|AluSz	-	4-cellembryo_3-Cell_2|Oocyte_1	STARD13	ENSG00000133121
chr13	50971592	50974291	LTR12C	+	8-cellembryo_3-Cell_4|8-cellembryo_1-Cell_1|Morulae_1-Cell_4|Morulae_1-Cell_3|8-cellembryo_2-Cell_4|Morulae_1-Cell_1|Morulae_1-Cell_6	DLEU1	ENSG00000176124
chr13	57860967	58299733	LTR12C	+	Lateblastocyst_3-Cell_7|4-cellembryo_3-Cell_3	PCDH17	ENSG00000118946
chr13	78049974	78176250	LTR12C	+	Zygote_2|2-cellembryo_2-Cell_1|2-cellembryo_1-Cell_1|4-cellembryo_2-Cell_2|8-cellembryo_2-Cell_7|8-cellembryo_1-Cell_4|4-cellembryo_3-Cell_4|4-cellembryo_1-Cell_3|4-cellembryo_2-Cell_4|4-cellembryo_2-Cell_3|Oocyte_2|2-cellembryo_2-Cell_2|4-cellembryo_1-Cell_4|2-cellembryo_3-Cell_2	SCEL	ENSG00000136155
chr13	94107359	94484374	LTR12C	+	4-cellembryo_1-Cell_3|4-cellembryo_3-Cell_4|Oocyte_2|2-cellembryo_3-Cell_1|8-cellembryo_2-Cell_8|2-cellembryo_1-Cell_1|8-cellembryo_2-Cell_7|2-cellembryo_1-Cell_2|Oocyte_1|4-cellembryo_3-Cell_1|2-cellembryo_2-Cell_2|4-cellembryo_3-Cell_2|2-cellembryo_3-Cell_2|Zygote_1|8-cellembryo_2-Cell_5|2-cellembryo_2-Cell_1|8-cellembryo_2-Cell_6|4-cellembryo_3-Cell_3|Oocyte_3|Zygote_3|4-cellembryo_2-Cell_3	GPC6	ENSG00000183098
chr14	45550831	45565037	LTR12C	+	Morulae_1-Cell_8	PRPF39	ENSG00000185246
chr14	47490170	48095692	LTR12C	-	Oocyte_2	MDGA2	ENSG00000272781|ENSG00000139915
chr14	48036511	4.80957e+07	LTR12C	-	2-cellembryo_1-Cell_1|8-cellembryo_3-Cell_2|Morulae_1-Cell_1|Morulae_2-Cell_5|Oocyte_1|Morulae_1-Cell_6	MDGA2	ENSG00000139915
chr14	74057363	74062470	LTR12C	+	8-cellembryo_3-Cell_4	ACOT4	ENSG00000177465
chr14	8.73722e+07	87393713	LTR12C	+	2-cellembryo_2-Cell_1|2-cellembryo_1-Cell_1|2-cellembryo_1-Cell_2|4-cellembryo_2-Cell_1|Oocyte_1|Oocyte_2|Oocyte_3|2-cellembryo_2-Cell_2|Zygote_3|Morulae_1-Cell_5|4-cellembryo_2-Cell_3	RP11-322L20.1	ENSG00000258804
chr14	9.20408e+07	9.20442e+07	LTR12C	-	4-cellembryo_2-Cell_4|2-cellembryo_2-Cell_2	AL133373.1	ENSG00000268657
chr15	27061042	27075717	LTR12C	-	8-cellembryo_2-Cell_5	GABRB3	ENSG00000166206
chr15	33268705	33311254	LTR12C	-	8-cellembryo_2-Cell_6	FMN1	ENSG00000248905
chr15	65442556	65592967	LTR12C	-	Morulae_2-Cell_2	PARP16|CLPX	ENSG00000166855|ENSG00000138617
chr15	6.55504e+07	65592963	LTR12C	-	8-cellembryo_3-Cell_6|4-cellembryo_1-Cell_3|4-cellembryo_3-Cell_4|Oocyte_2|8-cellembryo_1-Cell_2|2-cellembryo_3-Cell_1|Morulae_2-Cell_3|2-cellembryo_1-Cell_1|8-cellembryo_2-Cell_7|8-cellembryo_3-Cell_2|2-cellembryo_1-Cell_2|4-cellembryo_3-Cell_1|8-cellembryo_1-Cell_3|2-cellembryo_2-Cell_2|8-cellembryo_3-Cell_5|Morulae_2-Cell_7|8-cellembryo_3-Cell_3|Morulae_2-Cell_2|Morulae_1-Cell_6|Morulae_1-Cell…	PARP16	ENSG00000138617
chr15	65592524	65593727	LTR12C	-	4-cellembryo_1-Cell_4	PARP16	ENSG00000138617
chr15	74738316	74771828	LTR12C	-	8-cellembryo_1-Cell_3	UBL7	ENSG00000138629
chr15	75408672	75503851	LTR12C	+	Zygote_3	PPCDC|C15orf39	ENSG00000138621|ENSG00000167173
chr15	78531750	78538030	LTR12C	-	4-cellembryo_1-Cell_1|8-cellembryo_3-Cell_6|4-cellembryo_3-Cell_4|4-cellembryo_2-Cell_1|4-cellembryo_1-Cell_3|Oocyte_2|8-cellembryo_2-Cell_2|Morulae_1-Cell_3|8-cellembryo_1-Cell_2|2-cellembryo_3-Cell_1|Morulae_2-Cell_3|2-cellembryo_1-Cell_1|8-cellembryo_2-Cell_7|8-cellembryo_3-Cell_2|2-cellembryo_1-Cell_2|Oocyte_1|4-cellembryo_2-Cell_4|4-cellembryo_3-Cell_1|8-cellembryo_1-Cell_3|2-cellembryo_2-Ce…	ACSBG1	ENSG00000103740
chr15	7.914e+07	7.91537e+07	LTR12C	+	2-cellembryo_2-Cell_1|8-cellembryo_3-Cell_2|4-cellembryo_3-Cell_3|4-cellembryo_1-Cell_3|4-cellembryo_2-Cell_1|4-cellembryo_2-Cell_3|Oocyte_2|4-cellembryo_3-Cell_1|4-cellembryo_3-Cell_4|Oocyte_3|Zygote_3|2-cellembryo_3-Cell_1|Oocyte_1	MORF4L1	ENSG00000185787
chr15	93160703	93253907	LTR12C	-	4-cellembryo_1-Cell_3|8-cellembryo_3-Cell_6|4-cellembryo_2-Cell_1|4-cellembryo_3-Cell_4|Oocyte_2|8-cellembryo_1-Cell_2|2-cellembryo_3-Cell_1|8-cellembryo_2-Cell_8|2-cellembryo_1-Cell_1|8-cellembryo_2-Cell_7|2-cellembryo_1-Cell_2|4-cellembryo_2-Cell_4|4-cellembryo_3-Cell_1|2-cellembryo_2-Cell_2|8-cellembryo_3-Cell_5|4-cellembryo_3-Cell_2|2-cellembryo_3-Cell_2|Zygote_1|4-cellembryo_2-Cell_3|8-celle…	FAM174B	ENSG00000185442
chr15	99527319	99550971	LTR12C	-	Zygote_3|2-cellembryo_1-Cell_1|4-cellembryo_3-Cell_3	PGPEP1L	ENSG00000183571
chr16	1994583	2007677	LTR12C	-	8-cellembryo_3-Cell_2	RPL3L	ENSG00000140986
chr16	16197646	1.62071e+07	LTR12C	+	hESCpassage_10-Cell_14|hESCpassage_10-Cell_19	ABCC1	ENSG00000103222
chr16	20986312	21000438	LTR12C	-	4-cellembryo_1-Cell_1|4-cellembryo_1-Cell_3|4-cellembryo_3-Cell_4|4-cellembryo_2-Cell_1|Oocyte_2|2-cellembryo_3-Cell_1|8-cellembryo_2-Cell_8|2-cellembryo_1-Cell_1|8-cellembryo_2-Cell_7|8-cellembryo_3-Cell_2|2-cellembryo_1-Cell_2|4-cellembryo_2-Cell_4|4-cellembryo_3-Cell_1|2-cellembryo_2-Cell_2|8-cellembryo_3-Cell_5|4-cellembryo_3-Cell_2|Zygote_1|4-cellembryo_2-Cell_2|8-cellembryo_1-Cell_1|4-celle…	DNAH3	ENSG00000158486
chr16	21135257	2.11639e+07	LTR12C	-	2-cellembryo_2-Cell_1|4-cellembryo_2-Cell_2|2-cellembryo_1-Cell_2|4-cellembryo_1-Cell_3|4-cellembryo_3-Cell_3|4-cellembryo_3-Cell_4|4-cellembryo_2-Cell_3|Oocyte_2|Morulae_1-Cell_4|Oocyte_3|Zygote_3|8-cellembryo_2-Cell_8|Oocyte_1|Zygote_1	DNAH3	ENSG00000158486
chr16	21158810	21164406	LTR12C	-	4-cellembryo_1-Cell_4	DNAH3	ENSG00000158486
chr16	21164873	21191308	LTR12C	+	8-cellembryo_3-Cell_1	TMEM159	ENSG00000011638
chr16	67008975	67025866	LTR12C	+	4-cellembryo_3-Cell_1	CES3	ENSG00000172828
chr16	68561740	68574256	LTR12C	+	Morulae_2-Cell_4|8-cellembryo_3-Cell_4|Morulae_2-Cell_8|8-cellembryo_3-Cell_2|4-cellembryo_2-Cell_4|4-cellembryo_2-Cell_1|Morulae_1-Cell_4|Morulae_2-Cell_6|Morulae_1-Cell_5	ZFP90	ENSG00000184939
chr16	68562119	68596977	LTR12C	+	4-cellembryo_1-Cell_4	ZFP90	ENSG00000184939
chr16	8.65704e+07	86587206	LTR12C	-	4-cellembryo_3-Cell_4	MTHFSD	ENSG00000103248
chr17	4542726	4558988	LTR12C	-	8-cellembryo_2-Cell_1	ALOX15	ENSG00000161905
chr17	4542882	4559334	LTR12C	-	Morulae_1-Cell_2|2-cellembryo_2-Cell_2	ALOX15	ENSG00000161905
chr17	5675534	5703243	LTR12C	+	4-cellembryo_1-Cell_1|4-cellembryo_1-Cell_3|4-cellembryo_3-Cell_4|4-cellembryo_2-Cell_1|Oocyte_2|Morulae_1-Cell_3|2-cellembryo_3-Cell_1|8-cellembryo_2-Cell_8|hESCpassage_10-Cell_26|hESCpassage_10-Cell_24|2-cellembryo_1-Cell_1|8-cellembryo_2-Cell_7|8-cellembryo_3-Cell_2|2-cellembryo_1-Cell_2|4-cellembryo_2-Cell_4|4-cellembryo_3-Cell_1|2-cellembryo_2-Cell_2|8-cellembryo_3-Cell_5|8-cellembryo_3-Cell…	WSCD1	ENSG00000179314
chr17	15405585	15410201	LTR12C	-	hESCpassage_10-Cell_17	TVP23C-CDRT4|TVP23C|CDRT4	ENSG00000239704|ENSG00000259024|ENSG00000175106
chr17	17390714	17394650	LTR12C	+	4-cellembryo_3-Cell_3	MED9	ENSG00000141026
chr17	19920457	20006006	LTR12C	+	4-cellembryo_2-Cell_1|8-cellembryo_2-Cell_2|8-cellembryo_1-Cell_2|Morulae_2-Cell_3|8-cellembryo_2-Cell_7|Morulae_2-Cell_7|8-cellembryo_3-Cell_5|8-cellembryo_3-Cell_3|8-cellembryo_1-Cell_1|8-cellembryo_2-Cell_5|8-cellembryo_2-Cell_4|Morulae_2-Cell_6|8-cellembryo_2-Cell_1|Morulae_2-Cell_4|Morulae_2-Cell_1|8-cellembryo_1-Cell_4|8-cellembryo_3-Cell_4|8-cellembryo_2-Cell_6|8-cellembryo_3-Cell_8|8-cell…	SPECC1	ENSG00000128487
chr17	41196822	41280069	LTR12C|AluY	-	4-cellembryo_3-Cell_1	BRCA1	ENSG00000012048
chr18	2.1144e+07	21156915	LTR12C	-	4-cellembryo_1-Cell_1|4-cellembryo_1-Cell_3|4-cellembryo_3-Cell_4|4-cellembryo_2-Cell_1|8-cellembryo_3-Cell_6|Oocyte_2|Morulae_1-Cell_3|8-cellembryo_1-Cell_2|2-cellembryo_3-Cell_1|8-cellembryo_2-Cell_8|2-cellembryo_1-Cell_1|8-cellembryo_2-Cell_7|8-cellembryo_3-Cell_2|2-cellembryo_1-Cell_2|4-cellembryo_2-Cell_4|Oocyte_1|Morulae_1-Cell_8|4-cellembryo_3-Cell_1|Morulae_1-Cell_4|8-cellembryo_1-Cell_3|…	NPC1	ENSG00000141458
chr18	21728573	21741629	LTR12C	+	8-cellembryo_2-Cell_4	CABYR	ENSG00000154040
chr18	30791859	30896208	LTR12C	-	Zygote_2|2-cellembryo_1-Cell_1|4-cellembryo_2-Cell_2|4-cellembryo_1-Cell_1|2-cellembryo_1-Cell_2|4-cellembryo_3-Cell_4|4-cellembryo_1-Cell_3|4-cellembryo_2-Cell_1|4-cellembryo_2-Cell_3|Oocyte_2|4-cellembryo_3-Cell_1|Morulae_1-Cell_4|8-cellembryo_1-Cell_3|Oocyte_3|2-cellembryo_2-Cell_2|Zygote_3|Oocyte_1|Zygote_1	CCDC178	ENSG00000166960
chr19	8360633	8.38728e+06	AluJr|LTR12C	+	4-cellembryo_1-Cell_2|2-cellembryo_2-Cell_1|hESCpassage_10-Cell_17|hESCpassage_10-Cell_9	RPS28	ENSG00000233927
chr19	9433103	9.45451e+06	LTR12C	+	Zygote_1|4-cellembryo_3-Cell_3	ZNF559-ZNF177|ZNF559	ENSG00000270011|ENSG00000188321
chr19	9433103	9454521	LTR12C	+	4-cellembryo_1-Cell_1|4-cellembryo_3-Cell_4|4-cellembryo_2-Cell_1|Oocyte_2|2-cellembryo_3-Cell_1|2-cellembryo_1-Cell_1|2-cellembryo_1-Cell_2|4-cellembryo_2-Cell_4|Oocyte_1|4-cellembryo_3-Cell_1|2-cellembryo_2-Cell_2|2-cellembryo_3-Cell_2|Zygote_1|4-cellembryo_2-Cell_2|Zygote_2|2-cellembryo_2-Cell_1|4-cellembryo_3-Cell_3|Oocyte_3|Zygote_3|4-cellembryo_1-Cell_4|4-cellembryo_2-Cell_3	ZNF177|ZNF559-ZNF177|ZNF559	ENSG00000270011|ENSG00000188321|ENSG00000188629
chr19	9433103	9492830	LTR12C	+	Oocyte_3|4-cellembryo_3-Cell_2|4-cellembryo_2-Cell_3|2-cellembryo_1-Cell_2	ZNF177|ZNF559-ZNF177	ENSG00000270011|ENSG00000188629
chr19	23823932	23850094	LTR12C	-	8-cellembryo_3-Cell_1	ZNF675	ENSG00000197372
chr19	2.42252e+07	2.42404e+07	LTR12C	+	hESCpassage_0-Cell_10|hESCpassage_0-Cell_2	ZNF254	ENSG00000213096
chr2	21324588	21362402	LTR12C	+	8-cellembryo_2-Cell_8	TDRD15	ENSG00000218819
chr2	27323435	27333970	LTR12C	-	4-cellembryo_1-Cell_1|8-cellembryo_3-Cell_6|4-cellembryo_1-Cell_3|4-cellembryo_2-Cell_1|4-cellembryo_3-Cell_4|Oocyte_2|8-cellembryo_1-Cell_2|2-cellembryo_3-Cell_1|8-cellembryo_2-Cell_8|2-cellembryo_1-Cell_1|8-cellembryo_2-Cell_7|8-cellembryo_3-Cell_2|2-cellembryo_1-Cell_2|4-cellembryo_2-Cell_4|4-cellembryo_3-Cell_1|hESCpassage_0-Cell_4|2-cellembryo_2-Cell_2|8-cellembryo_3-Cell_3|Morulae_2-Cell_2|…	CGREF1	ENSG00000138028
chr2	3.94064e+07	39471245	LTR12C	-	Morulae_1-Cell_5|8-cellembryo_2-Cell_6|Oocyte_1|Morulae_1-Cell_4	CDKL4	ENSG00000205111
chr2	46145174	46238259	LTR12C	+	4-cellembryo_3-Cell_4|4-cellembryo_1-Cell_3|Oocyte_2|8-cellembryo_1-Cell_2|2-cellembryo_3-Cell_1|2-cellembryo_1-Cell_1|2-cellembryo_1-Cell_2|4-cellembryo_3-Cell_1|2-cellembryo_2-Cell_2|8-cellembryo_3-Cell_5|4-cellembryo_3-Cell_2|2-cellembryo_3-Cell_2|Zygote_1|8-cellembryo_1-Cell_1|8-cellembryo_2-Cell_5|2-cellembryo_2-Cell_1|4-cellembryo_3-Cell_3|4-cellembryo_1-Cell_2|Zygote_3|4-cellembryo_1-Cell_…	PRKCE	ENSG00000171132
chr2	69623255	69666624	LTR12C	-	4-cellembryo_2-Cell_1|Morulae_2-Cell_6|4-cellembryo_3-Cell_3	NFU1	ENSG00000169599
chr2	88803507	88830307	LTR12C	+	4-cellembryo_1-Cell_1|4-cellembryo_1-Cell_3|4-cellembryo_3-Cell_4|4-cellembryo_2-Cell_1|8-cellembryo_3-Cell_6|Oocyte_2|8-cellembryo_2-Cell_2|Lateblastocyst_3-Cell_8|Morulae_1-Cell_3|8-cellembryo_1-Cell_2|2-cellembryo_3-Cell_1|8-cellembryo_2-Cell_8|Morulae_2-Cell_3|2-cellembryo_1-Cell_1|8-cellembryo_2-Cell_7|8-cellembryo_3-Cell_2|2-cellembryo_1-Cell_2|4-cellembryo_2-Cell_4|Morulae_1-Cell_8|4-celle…	TEX37	ENSG00000172073
chr2	183342064	183473221	LTR12C	-	4-cellembryo_1-Cell_1|4-cellembryo_3-Cell_4|4-cellembryo_1-Cell_3|4-cellembryo_2-Cell_1|Oocyte_2|2-cellembryo_3-Cell_1|8-cellembryo_2-Cell_8|2-cellembryo_1-Cell_1|8-cellembryo_2-Cell_7|8-cellembryo_3-Cell_2|2-cellembryo_1-Cell_2|4-cellembryo_2-Cell_4|4-cellembryo_3-Cell_1|8-cellembryo_1-Cell_3|2-cellembryo_2-Cell_2|Morulae_2-Cell_7|8-cellembryo_3-Cell_5|8-cellembryo_3-Cell_3|hESCpassage_0-Cell_10…	PDE1A	ENSG00000115252
chr2	198435506	198455647	LTR12C	-	Morulae_2-Cell_6	RFTN2	ENSG00000162944
chr2	198436964	198456183	LTR12C	-	8-cellembryo_3-Cell_3	RFTN2	ENSG00000162944
chr2	200797508	201039405	LTR12C	-	Lateblastocyst_1-Cell_9	TYW5	ENSG00000162971
chr2	230628914	230716159	LTR12C	-	8-cellembryo_2-Cell_6	TRIP12	ENSG00000153827
chr20	30165567	30194313	LTR12C	+	Oocyte_1	ID1	ENSG00000125968
chr20	55924312	55953514	LTR12C	+	4-cellembryo_1-Cell_1|4-cellembryo_3-Cell_4|4-cellembryo_1-Cell_3|4-cellembryo_2-Cell_1|Oocyte_2|8-cellembryo_2-Cell_2|8-cellembryo_1-Cell_2|2-cellembryo_3-Cell_1|8-cellembryo_2-Cell_8|2-cellembryo_1-Cell_1|8-cellembryo_2-Cell_7|2-cellembryo_1-Cell_2|4-cellembryo_2-Cell_4|4-cellembryo_3-Cell_1|2-cellembryo_2-Cell_2|8-cellembryo_3-Cell_5|4-cellembryo_3-Cell_2|2-cellembryo_3-Cell_2|Zygote_1|Latebla…	RAE1	ENSG00000101146
chr21	30315989	30372518	LTR12C	-	4-cellembryo_3-Cell_1	LTN1	ENSG00000198862
chr21	30449856	30463897	LTR12C	+	4-cellembryo_3-Cell_3|4-cellembryo_3-Cell_4|hESCpassage_0-Cell_7|Lateblastocyst_1-Cell_5|Zygote_1	MAP3K7CL	ENSG00000156265
chr22	18639121	18644420	LTR12C	+	4-cellembryo_3-Cell_4|4-cellembryo_2-Cell_1|Oocyte_2|2-cellembryo_3-Cell_1|8-cellembryo_2-Cell_8|2-cellembryo_1-Cell_1|2-cellembryo_1-Cell_2|4-cellembryo_3-Cell_1|4-cellembryo_3-Cell_2|2-cellembryo_3-Cell_2|Zygote_1|4-cellembryo_2-Cell_2|4-cellembryo_2-Cell_3|Zygote_2|2-cellembryo_2-Cell_1|4-cellembryo_3-Cell_3|Oocyte_3|8-cellembryo_3-Cell_1|Zygote_3|4-cellembryo_1-Cell_4|Oocyte_1	USP18	ENSG00000184979
chr22	26149477	26194191	LTR12C	+	Zygote_3|4-cellembryo_3-Cell_2|Zygote_1	MYO18B	ENSG00000133454
chr22	3.0994e+07	3.1023e+07	LTR12C	+	8-cellembryo_3-Cell_4|Morulae_2-Cell_8|8-cellembryo_1-Cell_4|8-cellembryo_1-Cell_1|Morulae_1-Cell_7|4-cellembryo_3-Cell_3|8-cellembryo_1-Cell_3|8-cellembryo_2-Cell_2|8-cellembryo_1-Cell_2|8-cellembryo_2-Cell_5|8-cellembryo_2-Cell_4|Morulae_2-Cell_6	TCN2	ENSG00000185339
chr22	41972899	41990829	LTR12C|AluSg	-	Morulae_1-Cell_2|Morulae_1-Cell_4|8-cellembryo_1-Cell_1	PMM1	ENSG00000100417
chr22	4.78796e+07	47883697	LTR12C	-	4-cellembryo_1-Cell_1|4-cellembryo_3-Cell_4|8-cellembryo_3-Cell_6|4-cellembryo_2-Cell_1|4-cellembryo_1-Cell_3|Oocyte_2|8-cellembryo_2-Cell_2|Morulae_1-Cell_3|8-cellembryo_1-Cell_2|2-cellembryo_3-Cell_1|8-cellembryo_2-Cell_8|Morulae_2-Cell_3|2-cellembryo_1-Cell_1|8-cellembryo_2-Cell_7|8-cellembryo_3-Cell_2|2-cellembryo_1-Cell_2|4-cellembryo_2-Cell_4|4-cellembryo_3-Cell_1|Morulae_1-Cell_8|8-cellemb…	LL22NC03-75H12.2	ENSG00000218357
chr3	14069813	14107484	LTR12C|MER4A1|MER4-int|MER4-int|MER4-int	+	8-cellembryo_3-Cell_1	TPRXL	ENSG00000180438
chr3	19276030	19407951	LTR12C	+	4-cellembryo_1-Cell_1|4-cellembryo_1-Cell_3|4-cellembryo_3-Cell_4|4-cellembryo_2-Cell_1|Oocyte_2|Morulae_1-Cell_3|2-cellembryo_3-Cell_1|8-cellembryo_2-Cell_8|2-cellembryo_1-Cell_1|8-cellembryo_2-Cell_7|2-cellembryo_1-Cell_2|4-cellembryo_2-Cell_4|4-cellembryo_3-Cell_1|2-cellembryo_2-Cell_2|4-cellembryo_3-Cell_2|2-cellembryo_3-Cell_2|4-cellembryo_2-Cell_2|4-cellembryo_2-Cell_3|Zygote_2|2-cellembryo…	KCNH8	ENSG00000183960
chr3	32668128	32804808	LTR12C	+	4-cellembryo_1-Cell_1	CNOT10	ENSG00000182973
chr3	45026918	45049107	LTR12C	+	8-cellembryo_3-Cell_2	EXOSC7|CLEC3B	ENSG00000163815|ENSG00000075914
chr3	49213302	49219647	LTR12C	-	8-cellembryo_3-Cell_4	C3orf84	ENSG00000236980
chr3	57419196	57434403	LTR12C	-	4-cellembryo_1-Cell_1|4-cellembryo_3-Cell_4|4-cellembryo_2-Cell_1|Oocyte_2|2-cellembryo_3-Cell_1|2-cellembryo_1-Cell_1|8-cellembryo_2-Cell_7|2-cellembryo_1-Cell_2|4-cellembryo_3-Cell_1|2-cellembryo_2-Cell_2|4-cellembryo_3-Cell_2|2-cellembryo_3-Cell_2|Zygote_1|4-cellembryo_2-Cell_2|Zygote_2|4-cellembryo_3-Cell_3|8-cellembryo_3-Cell_1|Zygote_3|4-cellembryo_2-Cell_3	DNAH12	ENSG00000174844
chr3	58893499	59037689	LTR12C	-	2-cellembryo_2-Cell_2	C3orf67	ENSG00000163689
chr3	155759922	1.56025e+08	LTR12C	+	4-cellembryo_1-Cell_1|4-cellembryo_3-Cell_4|4-cellembryo_1-Cell_3|4-cellembryo_2-Cell_1|Oocyte_2|2-cellembryo_3-Cell_1|2-cellembryo_1-Cell_1|8-cellembryo_2-Cell_7|2-cellembryo_1-Cell_2|4-cellembryo_2-Cell_4|4-cellembryo_3-Cell_1|Morulae_1-Cell_4|2-cellembryo_2-Cell_2|4-cellembryo_3-Cell_2|2-cellembryo_3-Cell_2|Zygote_1|4-cellembryo_2-Cell_2|8-cellembryo_1-Cell_1|4-cellembryo_2-Cell_3|Zygote_2|2-c…	KCNAB1	ENSG00000169282
chr3	170609262	170666375	LTR12C|AluSp	-	8-cellembryo_2-Cell_2|8-cellembryo_3-Cell_2|8-cellembryo_1-Cell_1	EIF5A2	ENSG00000163577
chr3	178962418	178980065	LTR12C|L1M5	-	2-cellembryo_2-Cell_1	KCNMB3	ENSG00000171121
chr3	189314535	189349867	LTR12C	+	8-cellembryo_3-Cell_4	TP63	ENSG00000073282
chr3	189314846	189349279	LTR12C	+	Morulae_2-Cell_2	TP63	ENSG00000073282
chr3	190994504	191034283	LTR12C	-	4-cellembryo_1-Cell_1|4-cellembryo_3-Cell_4|4-cellembryo_1-Cell_3|4-cellembryo_2-Cell_1|Oocyte_2|8-cellembryo_1-Cell_2|2-cellembryo_3-Cell_1|8-cellembryo_2-Cell_8|4-cellembryo_2-Cell_4|Oocyte_1|4-cellembryo_3-Cell_1|Morulae_1-Cell_8|8-cellembryo_3-Cell_5|8-cellembryo_3-Cell_3|4-cellembryo_3-Cell_2|2-cellembryo_3-Cell_2|Zygote_1|4-cellembryo_2-Cell_2|8-cellembryo_2-Cell_5|Zygote_2|8-cellembryo_2-C…	UTS2B	ENSG00000188958
chr4	55499363	55589779	LTR12C	+	4-cellembryo_2-Cell_2	KIT	ENSG00000157404
chr4	88258149	88316645	LTR12C	-	Zygote_2|2-cellembryo_2-Cell_1|8-cellembryo_3-Cell_4|Oocyte_1|8-cellembryo_2-Cell_3|Lateblastocyst_2-Cell_6|8-cellembryo_1-Cell_3|8-cellembryo_2-Cell_4|2-cellembryo_2-Cell_2|8-cellembryo_3-Cell_1|2-cellembryo_3-Cell_1|4-cellembryo_2-Cell_3	HSD17B11	ENSG00000198189
chr4	9.9915e+07	99983961	LTR12C	+	8-cellembryo_1-Cell_2|8-cellembryo_3-Cell_5	METAP1	ENSG00000164024
chr4	101366345	101529167	LTR12C|LTR12C	-	4-cellembryo_3-Cell_2	EMCN	ENSG00000164035
chr4	113539190	113545335	LTR12C	-	hESCpassage_10-Cell_25|Morulae_1-Cell_4|Lateblastocyst_1-Cell_1	C4orf21	ENSG00000138658
chr4	120095892	120107546	LTR12C	+	4-cellembryo_2-Cell_2	MYOZ2	ENSG00000172399
chr4	170991182	171012808	LTR12C	-	Morulae_1-Cell_3|Morulae_1-Cell_8	AADAT	ENSG00000109576
chr4	170994194	171012336	LTR12C	-	8-cellembryo_1-Cell_4	AADAT	ENSG00000109576
chr5	17063318	17080176	LTR12C	+	4-cellembryo_1-Cell_1|4-cellembryo_3-Cell_4|8-cellembryo_3-Cell_6|4-cellembryo_2-Cell_1|Oocyte_2|8-cellembryo_2-Cell_2|Morulae_1-Cell_3|8-cellembryo_1-Cell_2|2-cellembryo_3-Cell_1|2-cellembryo_1-Cell_1|8-cellembryo_2-Cell_7|2-cellembryo_1-Cell_2|4-cellembryo_3-Cell_1|Morulae_1-Cell_8|2-cellembryo_2-Cell_2|Morulae_2-Cell_7|8-cellembryo_3-Cell_5|8-cellembryo_3-Cell_3|4-cellembryo_3-Cell_2|2-cellemb…	BASP1	ENSG00000176788
chr5	23951539	24076160	LTR12C	+	8-cellembryo_2-Cell_2|Lateblastocyst_2-Cell_8|Lateblastocyst_1-Cell_3|Lateblastocyst_2-Cell_1|hESCpassage_10-Cell_8|Morulae_1-Cell_4|2-cellembryo_2-Cell_2|hESCpassage_10-Cell_3|Lateblastocyst_3-Cell_5|hESCpassage_0-Cell_10|hESCpassage_10-Cell_15|hESCpassage_10-Cell_4|hESCpassage_10-Cell_21|Lateblastocyst_2-Cell_10|hESCpassage_0-Cell_1|Lateblastocyst_2-Cell_4|Lateblastocyst_1-Cell_8|hESCpassage_0-…	C5orf17	ENSG00000248874
chr5	79605054	79616503	LTR12C|AluSx1	+	Morulae_2-Cell_4	SPZ1	ENSG00000164299
chr5	90143306	90149337	LTR12C	+	8-cellembryo_2-Cell_4	GPR98	ENSG00000164199
chr5	95187936	95194282	LTR12C	+	8-cellembryo_2-Cell_6|8-cellembryo_1-Cell_3|Morulae_1-Cell_3|8-cellembryo_2-Cell_4|8-cellembryo_3-Cell_1|4-cellembryo_3-Cell_2	C5orf27	ENSG00000236882
chr5	113769218	113773209	LTR12C	+	8-cellembryo_1-Cell_4	KCNN2	ENSG00000080709
chr5	118853313	118878027	LTR12C	+	hESCpassage_0-Cell_1	HSD17B4	ENSG00000133835
chr5	118853786	118877949	LTR12C	+	hESCpassage_10-Cell_15|8-cellembryo_3-Cell_4|Morulae_1-Cell_8	HSD17B4	ENSG00000133835
chr5	1.3893e+08	139007277	LTR12C	+	Morulae_2-Cell_1|Morulae_2-Cell_2|4-cellembryo_2-Cell_3|8-cellembryo_3-Cell_4	UBE2D2	ENSG00000131508
chr5	150226084	150233953	LTR12C	+	4-cellembryo_3-Cell_4|4-cellembryo_1-Cell_3|4-cellembryo_2-Cell_1|Oocyte_2|2-cellembryo_3-Cell_1|2-cellembryo_1-Cell_1|8-cellembryo_2-Cell_7|2-cellembryo_1-Cell_2|Oocyte_1|4-cellembryo_3-Cell_1|2-cellembryo_2-Cell_2|4-cellembryo_3-Cell_2|2-cellembryo_3-Cell_2|Zygote_1|Zygote_2|2-cellembryo_2-Cell_1|8-cellembryo_2-Cell_6|4-cellembryo_3-Cell_3|4-cellembryo_1-Cell_2|Oocyte_3|Zygote_3|4-cellembryo_1-…	IRGM	ENSG00000237693
chr5	150689584	1.50856e+08	LTR12C	+	8-cellembryo_1-Cell_1|Morulae_1-Cell_4|Morulae_1-Cell_1|8-cellembryo_2-Cell_4|8-cellembryo_1-Cell_2|Morulae_1-Cell_6	SLC36A1	ENSG00000123643
chr6	3254742	3268152	LTR12C	+	4-cellembryo_1-Cell_1|8-cellembryo_2-Cell_6|8-cellembryo_2-Cell_7|4-cellembryo_3-Cell_3|4-cellembryo_2-Cell_3|4-cellembryo_3-Cell_1|Oocyte_3|8-cellembryo_2-Cell_4|8-cellembryo_2-Cell_5|8-cellembryo_3-Cell_1|4-cellembryo_3-Cell_2|Oocyte_1	PSMG4	ENSG00000180822
chr6	4725879	4735156	LTR12C	+	4-cellembryo_3-Cell_3|Oocyte_1|4-cellembryo_3-Cell_1|Oocyte_3|8-cellembryo_2-Cell_5|2-cellembryo_2-Cell_2|Zygote_3|2-cellembryo_3-Cell_2	CDYL	ENSG00000153046
chr6	8014220	8165926	LTR12C|AluYb8	-	hESCpassage_10-Cell_25	BLOC1S5|EEF1E1-BLOC1S5|TXNDC5|BLOC1S5-TXNDC5	ENSG00000259040|ENSG00000188428|ENSG00000239264|ENSG00000265818
chr6	8079629	8165926	LTR12C|AluYb8	-	hESCpassage_10-Cell_1	EEF1E1|EEF1E1-BLOC1S5	ENSG00000124802|ENSG00000265818
chr6	9.91873e+06	1.00743e+07	LTR12C	-	Oocyte_3|2-cellembryo_2-Cell_1|Oocyte_2|4-cellembryo_1-Cell_3	OFCC1	ENSG00000181355
chr6	10721808	1.07311e+07	LTR12C	+	Oocyte_3|4-cellembryo_1-Cell_2|4-cellembryo_3-Cell_1|Zygote_1	TMEM14C	ENSG00000111843
chr6	28471241	28479531	LTR12C	-	8-cellembryo_2-Cell_8	GPX6	ENSG00000198704
chr6	28472367	28480621	LTR12C	-	8-cellembryo_3-Cell_1	GPX6	ENSG00000198704
chr6	3.63221e+07	3.63312e+07	LTR12C	-	4-cellembryo_2-Cell_1|4-cellembryo_1-Cell_1|4-cellembryo_3-Cell_1|Morulae_1-Cell_8	ETV7	ENSG00000010030
chr6	63988545	64043043	LTR12C|HERV9NC-int|HERV9NC-int|LTR12C	-	Lateblastocyst_2-Cell_1	LGSN	ENSG00000146166
chr6	84747661	84776484	LTR12C	+	hESCpassage_10-Cell_8	MRAP2	ENSG00000135324
chr6	1.07495e+08	107684875	LTR12C	-	8-cellembryo_2-Cell_3|8-cellembryo_1-Cell_1	PDSS2	ENSG00000164494
chr7	12596155	12693085	LTR12C	+	4-cellembryo_1-Cell_1|4-cellembryo_3-Cell_4|4-cellembryo_1-Cell_3|4-cellembryo_2-Cell_1|Oocyte_2|2-cellembryo_3-Cell_1|2-cellembryo_1-Cell_1|8-cellembryo_2-Cell_7|2-cellembryo_1-Cell_2|4-cellembryo_2-Cell_4|Oocyte_1|4-cellembryo_3-Cell_1|2-cellembryo_2-Cell_2|8-cellembryo_3-Cell_5|4-cellembryo_3-Cell_2|2-cellembryo_3-Cell_2|Zygote_1|4-cellembryo_2-Cell_2|Zygote_2|2-cellembryo_2-Cell_1|4-cellembry…	SCIN	ENSG00000006747
chr7	23232741	23240625	LTR12C	+	hESCpassage_10-Cell_5	NUPL2	ENSG00000136243
chr7	48242530	48269730	LTR12C	+	8-cellembryo_1-Cell_4	ABCA13	ENSG00000179869
chr7	48242881	48269730	LTR12C	+	8-cellembryo_2-Cell_1|Morulae_1-Cell_1|8-cellembryo_1-Cell_4|Morulae_2-Cell_7	ABCA13	ENSG00000179869
chr7	65695276	65824088	LTR12C|L1MB7	+	8-cellembryo_3-Cell_5	TPST1	ENSG00000169902
chr7	91766773	91772270	LTR12C	-	8-cellembryo_2-Cell_2|Morulae_1-Cell_3|8-cellembryo_1-Cell_2|Morulae_2-Cell_3|Morulae_1-Cell_4|8-cellembryo_1-Cell_3|Morulae_2-Cell_7|Morulae_2-Cell_2|8-cellembryo_1-Cell_1|Morulae_1-Cell_7|8-cellembryo_2-Cell_4|Morulae_2-Cell_6|Morulae_1-Cell_2|8-cellembryo_2-Cell_1|Morulae_2-Cell_4|Morulae_2-Cell_1|8-cellembryo_1-Cell_4|8-cellembryo_2-Cell_6|8-cellembryo_3-Cell_4|8-cellembryo_2-Cell_3|Morulae_1…	LRRD1|CYP51A1	ENSG00000001630|ENSG00000240720
chr7	93601419	93640667	LTR12C	-	8-cellembryo_2-Cell_5	BET1	ENSG00000105829
chr7	1.13704e+08	1.13716e+08	LTR12C	-	8-cellembryo_2-Cell_7|8-cellembryo_2-Cell_6|Morulae_1-Cell_3|8-cellembryo_3-Cell_5|8-cellembryo_2-Cell_8	PPP1R3A	ENSG00000154415
chr7	120700830	1.20792e+08	LTR12C	+	4-cellembryo_1-Cell_1|4-cellembryo_1-Cell_3|4-cellembryo_3-Cell_4|4-cellembryo_2-Cell_1|Oocyte_2|Morulae_1-Cell_3|2-cellembryo_3-Cell_1|8-cellembryo_2-Cell_8|2-cellembryo_1-Cell_1|8-cellembryo_2-Cell_7|2-cellembryo_1-Cell_2|4-cellembryo_2-Cell_4|Oocyte_1|4-cellembryo_3-Cell_1|Morulae_1-Cell_8|8-cellembryo_1-Cell_3|2-cellembryo_2-Cell_2|Morulae_2-Cell_7|Morulae_2-Cell_2|4-cellembryo_3-Cell_2|2-cel…	CPED1	ENSG00000106034
chr7	1.22204e+08	1.22313e+08	LTR12C	-	8-cellembryo_2-Cell_1|8-cellembryo_1-Cell_4	CADPS2	ENSG00000081803
chr7	1.23403e+08	1.2347e+08	LTR12C	+	8-cellembryo_3-Cell_4|Lateblastocyst_1-Cell_6|8-cellembryo_1-Cell_3|Morulae_2-Cell_7|Morulae_1-Cell_5	HYAL4	ENSG00000106302
chr7	158845803	158855434	LTR12C	-	Zygote_2|2-cellembryo_2-Cell_1|2-cellembryo_1-Cell_1|8-cellembryo_2-Cell_7|2-cellembryo_1-Cell_2|Oocyte_1|4-cellembryo_2-Cell_1|Oocyte_2|4-cellembryo_1-Cell_2|Oocyte_3|2-cellembryo_2-Cell_2|2-cellembryo_3-Cell_1|4-cellembryo_2-Cell_3|Zygote_1	VIPR2	ENSG00000106018
chr8	11653080	11696786	LTR12C	+	4-cellembryo_1-Cell_1|4-cellembryo_1-Cell_3|4-cellembryo_3-Cell_4|4-cellembryo_2-Cell_1|Oocyte_2|Lateblastocyst_2-Cell_7|2-cellembryo_3-Cell_1|2-cellembryo_1-Cell_1|8-cellembryo_2-Cell_7|2-cellembryo_1-Cell_2|Oocyte_1|4-cellembryo_2-Cell_4|4-cellembryo_3-Cell_1|2-cellembryo_2-Cell_2|8-cellembryo_3-Cell_5|Morulae_2-Cell_7|4-cellembryo_3-Cell_2|2-cellembryo_3-Cell_2|Zygote_1|4-cellembryo_2-Cell_2|8…	FDFT1	ENSG00000079459
chr8	22921895	22927845	LTR12C	-	Zygote_2|4-cellembryo_3-Cell_3|4-cellembryo_3-Cell_4|4-cellembryo_2-Cell_1|4-cellembryo_2-Cell_4|4-cellembryo_2-Cell_3|4-cellembryo_3-Cell_1|Zygote_3|2-cellembryo_3-Cell_1|4-cellembryo_3-Cell_2|2-cellembryo_3-Cell_2|Zygote_1	TNFRSF10B	ENSG00000120889
chr8	23129473	23152306	LTR12C|MLT1B	+	8-cellembryo_2-Cell_8	R3HCC1	ENSG00000104679
chr8	23130322	23153754	LTR12C	+	2-cellembryo_2-Cell_1|2-cellembryo_1-Cell_1|2-cellembryo_3-Cell_2|4-cellembryo_3-Cell_3|4-cellembryo_2-Cell_1|Oocyte_2|2-cellembryo_2-Cell_2|Zygote_3|Oocyte_1	R3HCC1	ENSG00000104679
chr8	54628230	54687935	LTR12C	-	8-cellembryo_2-Cell_1|8-cellembryo_3-Cell_4|8-cellembryo_1-Cell_4|8-cellembryo_3-Cell_2|8-cellembryo_2-Cell_3|8-cellembryo_1-Cell_3|8-cellembryo_3-Cell_7|8-cellembryo_2-Cell_4|8-cellembryo_1-Cell_2|8-cellembryo_3-Cell_1|8-cellembryo_3-Cell_5|Morulae_2-Cell_7|4-cellembryo_2-Cell_3|Morulae_1-Cell_6	ATP6V1H	ENSG00000047249
chr8	54959375	55018102	LTR12C|MER41A	-	hESCpassage_0-Cell_5|hESCpassage_10-Cell_21|hESCpassage_10-Cell_14	LYPLA1	ENSG00000120992
chr8	64075457	64123602	LTR12C	+	8-cellembryo_3-Cell_2	YTHDF3	ENSG00000185728
chr8	70538652	70541777	LTR12C	+	2-cellembryo_3-Cell_2	SULF1	ENSG00000137573
chr8	106399889	106432468	LTR12C	+	4-cellembryo_1-Cell_1|Lateblastocyst_1-Cell_1|4-cellembryo_3-Cell_4|8-cellembryo_3-Cell_6|4-cellembryo_2-Cell_1|4-cellembryo_1-Cell_3|Oocyte_2|8-cellembryo_2-Cell_2|8-cellembryo_1-Cell_2|2-cellembryo_3-Cell_1|8-cellembryo_2-Cell_8|Morulae_2-Cell_3|2-cellembryo_1-Cell_1|8-cellembryo_2-Cell_7|8-cellembryo_3-Cell_2|2-cellembryo_1-Cell_2|4-cellembryo_2-Cell_4|Oocyte_1|4-cellembryo_3-Cell_1|Morulae_1-…	RP11-127H5.1|ZFPM2	ENSG00000169946|ENSG00000253350
chr8	117962400	118143081	LTR12C	+	4-cellembryo_1-Cell_1|8-cellembryo_3-Cell_6|4-cellembryo_3-Cell_4|4-cellembryo_2-Cell_1|4-cellembryo_1-Cell_3|Oocyte_2|8-cellembryo_1-Cell_2|2-cellembryo_3-Cell_1|8-cellembryo_2-Cell_8|2-cellembryo_1-Cell_1|8-cellembryo_2-Cell_7|2-cellembryo_1-Cell_2|Lateblastocyst_1-Cell_6|4-cellembryo_3-Cell_1|Morulae_1-Cell_4|2-cellembryo_2-Cell_2|8-cellembryo_3-Cell_5|Morulae_2-Cell_2|4-cellembryo_3-Cell_2|2-…	SLC30A8	ENSG00000164756
chr8	141501184	141526128	LTR12C|LTR12C|AluY	+	Morulae_2-Cell_4|8-cellembryo_2-Cell_3|8-cellembryo_3-Cell_1	CHRAC1	ENSG00000104472
chr8	142087703	142146890	LTR12C	+	4-cellembryo_3-Cell_1	DENND3	ENSG00000105339
chr9	15810370	15874694	LTR12C	+	8-cellembryo_3-Cell_2	CCDC171	ENSG00000164989
chr9	16579968	16876279	LTR12C	-	8-cellembryo_3-Cell_2	BNC2	ENSG00000173068
chr9	21960371	21967248	LTR12C|LTR12C	+	Oocyte_3	C9orf53	ENSG00000224854
chr9	37752940	37768225	LTR12C|LTR12C	+	2-cellembryo_1-Cell_2|4-cellembryo_1-Cell_3|2-cellembryo_3-Cell_2|Oocyte_2|4-cellembryo_3-Cell_1|Oocyte_3|Morulae_1-Cell_3|Zygote_3|Oocyte_1	TRMT10B	ENSG00000165275
chr9	7.45792e+07	74588068	LTR12C	+	2-cellembryo_2-Cell_1|hESCpassage_10-Cell_2|hESCpassage_0-Cell_8|4-cellembryo_3-Cell_3|4-cellembryo_2-Cell_3|hESCpassage_10-Cell_20|Oocyte_1|4-cellembryo_3-Cell_1|Oocyte_3|2-cellembryo_2-Cell_2|hESCpassage_10-Cell_5|Lateblastocyst_1-Cell_2|2-cellembryo_3-Cell_1|2-cellembryo_3-Cell_2	C9orf85	ENSG00000155621
chr9	87024406	87430922	LTR12C	+	4-cellembryo_2-Cell_3	NTRK2	ENSG00000148053
chr9	92065845	92094805	LTR12C	-	2-cellembryo_2-Cell_1|4-cellembryo_3-Cell_3|4-cellembryo_3-Cell_4|Oocyte_2|8-cellembryo_1-Cell_3|2-cellembryo_2-Cell_2|2-cellembryo_3-Cell_1|4-cellembryo_3-Cell_2|2-cellembryo_3-Cell_2|Zygote_1	SEMA4D	ENSG00000187764
chr9	100337321	100363415	LTR12C	+	4-cellembryo_1-Cell_1|4-cellembryo_1-Cell_3|4-cellembryo_3-Cell_4|4-cellembryo_2-Cell_1|Oocyte_2|Morulae_1-Cell_3|8-cellembryo_1-Cell_2|2-cellembryo_3-Cell_1|2-cellembryo_1-Cell_1|2-cellembryo_1-Cell_2|Morulae_1-Cell_8|Morulae_1-Cell_4|8-cellembryo_1-Cell_3|2-cellembryo_2-Cell_2|Morulae_2-Cell_7|2-cellembryo_3-Cell_2|Zygote_1|4-cellembryo_2-Cell_2|8-cellembryo_2-Cell_5|8-cellembryo_2-Cell_4|Morul…	TMOD1	ENSG00000136842
chr9	1.276e+08	1.27619e+08	LTR12C	+	8-cellembryo_1-Cell_2|8-cellembryo_3-Cell_2	WDR38	ENSG00000136918
chrX	1.24034e+08	124288866	LTR12C	-	8-cellembryo_2-Cell_1|8-cellembryo_1-Cell_1|8-cellembryo_1-Cell_3|8-cellembryo_2-Cell_4|8-cellembryo_2-Cell_8	TENM1	ENSG00000009694
