# Supplementary material for: KRAB zinc finger protein ZNF676 controls the transcriptional influence of LTR12-related endogenous retrovirus sequences
Source: Mob DNA. 2022 Jan 18;13:4. doi: 10.1186/s13100-021-00260-0 (PMC8767690; doi:10.1186/s13100-021-00260-0)
Supplement: Supplementary file 3 — Additional file 3: Supplementary Table 2. Top 20 Cellular Component Gene Ontology Terms (by p-value computed by the GO Stats R package) identified across genes located within 50kb of LTR12C from the maternal cluster. [file 13100_2021_260_MOESM3_ESM.xlsx]

## Sheet: Sheet1
GOCCID	Pvalue	OddsRatio	ExpCount	Count	Size	Term	Genes
GO:0030286	0.000911944	10.3697	0.436511	4	37	dynein complex	DISC1, DNAH3, DNAH12, DNAI1
GO:0099568	0.00189807	2.8525	4.49489	12	381	cytoplasmic region	WDR11, RDX, ARHGEF7, EPB42, DNAH3, KCNAB1, EXOC2, SCIN, HSPB1, DNAI1, TMOD1, AKAP14
GO:0000502	0.00514153	6.21237	0.696058	4	59	proteasome complex	PSMD12, TXNL1, WFS1, HSPB1
GO:1905369	0.00545897	6.10101	0.707856	4	60	endopeptidase complex	PSMD12, TXNL1, WFS1, HSPB1
GO:0008180	0.00622607	8.80041	0.377523	3	32	COP9 signalosome	BASP1, TMOD1, AMOT
GO:1905368	0.00891965	5.25298	0.814034	4	69	peptidase complex	PSMD12, TXNL1, WFS1, HSPB1
GO:0005858	0.00991013	15.3961	0.153369	2	13	axonemal dynein complex	DNAH3, DNAI1
GO:0032838	0.016341	3.10043	2.02919	6	172	plasma membrane bounded cell projection cytoplasm	WDR11, DNAH3, KCNAB1, HSPB1, DNAI1, AKAP14
GO:0071944	0.0171961	1.43137	46.9662	60	3981	cell periphery	MR1, ENAH, DISC1, GNG4, RGS7, ITGA8, NAALAD2, RDX, TMPRSS5, IL10RA, SLC6A12, ANO2, CD9, SLCO1B3, SLC41A2, GPC6, IRS2, ARHGEF7, CATSPERB, BMF, EPB42, ARHGAP17, DPEP3, ALOX15, ARRB2, ROCK1, MIB1, CD320, PRKCE, PTPN4, ACVR2A, CD28, PTPRN, ALPP, SYNGR1, TBC1D5, KCNH8, STAC, CADM2, GPR156, PLXNA1, SUCNR1, KCNAB1, SLC39A8, CASP3, BASP1, EXOC2, SERPINB6, GOPC, SCIN, HSPB1, VIPR2, TNFRSF10B, DOCK5, CHRNB…
GO:0031234	0.0199966	5.54156	0.578082	3	49	extrinsic component of cytoplasmic side of plasma membrane	ALOX15, STAC, KCNAB1
GO:0005875	0.0202726	4.05945	1.03819	4	88	microtubule associated complex	DISC1, DNAH3, DNAH12, DNAI1
GO:0030904	0.022873	9.40416	0.235952	2	20	retromer complex	TBC1D5, TRIM27
GO:0016020	0.024131	1.37157	86.6062	100	7341	membrane	TMEM200B, GBP2, TOR1AIP2, MR1, ENAH, DISC1, GNG4, RGS7, ITGA8, SORCS1, WDR11, MRPL11, NAALAD2, RDX, TMPRSS5, IL10RA, SLC6A12, ANO2, CD9, SLCO1B3, ERGIC2, HSD17B6, SLC17A8, SLC41A2, B3GLCT, SERP2, NDFIP2, GPC6, IRS2, CNIH1, CATSPERB, BMF, EPB42, FAM174B, ARHGAP17, DPEP3, ALOX15, ARRB2, PSMD12, ROCK1, MIB1, CD320, IGSF23, PRKCE, CYP26B1, NPHP1, SLC35F5, PTPN4, ACVR2A, GPD2, CD28, PTPRN, CUL3, ALPP,…
GO:0005930	0.02427	3.83006	1.09718	4	93	axoneme	WDR11, DNAH3, DNAI1, AKAP14
GO:0097014	0.0251226	3.78725	1.10897	4	94	ciliary plasm	WDR11, DNAH3, DNAI1, AKAP14
GO:0005886	0.0251677	1.39841	45.9988	58	3899	plasma membrane	MR1, ENAH, DISC1, GNG4, RGS7, ITGA8, NAALAD2, RDX, TMPRSS5, IL10RA, SLC6A12, ANO2, CD9, SLCO1B3, SLC41A2, GPC6, IRS2, CATSPERB, BMF, EPB42, ARHGAP17, DPEP3, ALOX15, ARRB2, ROCK1, MIB1, CD320, PRKCE, PTPN4, ACVR2A, CD28, PTPRN, ALPP, SYNGR1, TBC1D5, KCNH8, STAC, CADM2, GPR156, PLXNA1, SUCNR1, KCNAB1, SLC39A8, CASP3, BASP1, EXOC2, SERPINB6, GOPC, SCIN, HSPB1, VIPR2, TNFRSF10B, DOCK5, CHRNB3, HAS2, …
GO:0009898	0.0336083	3.4408	1.21515	4	103	cytoplasmic side of plasma membrane	ALOX15, PTPN4, STAC, KCNAB1
GO:0005929	0.0385261	1.91189	5.99318	11	508	cilium	DISC1, CCDC172, WDR11, ANO2, DNAH3, NPHP1, CUL3, DNAH12, IFT22, DNAI1, AKAP14
GO:0030285	0.0428051	6.50697	0.330333	2	28	integral component of synaptic vesicle membrane	SYNGR1, WFS1
GO:0044447	0.0428051	6.50697	0.330333	2	28	axoneme part	DNAH3, DNAI1
Supplementary Table 2:
Top 20 Cellular Component Gene Ontology Terms identified across genes located within 50kb of LTR12C from the maternal cluster with gene list included.
