# Supplementary material for: KRAB zinc finger protein ZNF676 controls the transcriptional influence of LTR12-related endogenous retrovirus sequences
Source: Mob DNA. 2022 Jan 18;13:4. doi: 10.1186/s13100-021-00260-0 (PMC8767690; doi:10.1186/s13100-021-00260-0)
Supplement: Supplementary file 4 — Additional file 4: Supplementary Table 3. Top 20 Cellular Component Gene Ontology Terms (by p-value computed by the GO Stats R package) identified across genes located within 50kb of LTR12C expressed in testis. [file 13100_2021_260_MOESM4_ESM.xlsx]

## Sheet: Sheet1
GOCCID	Pvalue	OddsRatio	ExpCount	Count	Size	Term
GO:0044438	0.000159995	3.67175	3.97257	13	98	microbody part
GO:0044439	0.000159995	3.67175	3.97257	13	98	peroxisomal part
GO:0005777	0.000805418	2.89618	5.26974	14	130	peroxisome
GO:0042579	0.000805418	2.89618	5.26974	14	130	microbody
GO:0005782	0.000951616	4.44463	2.06736	8	51	peroxisomal matrix
GO:0031907	0.000951616	4.44463	2.06736	8	51	microbody lumen
GO:0000793	0.00118655	2.40459	8.02622	18	198	condensed chromosome
GO:0000800	0.00193479	9.51844	0.56751	4	14	lateral element
GO:0001726	0.00810448	2.19065	6.76959	14	167	ruffle
GO:0005778	0.00871159	3.27241	2.35111	7	58	peroxisomal membrane
GO:0031903	0.00871159	3.27241	2.35111	7	58	microbody membrane
GO:0000795	0.0113228	4.10402	1.37824	5	34	synaptonemal complex
GO:0099086	0.0113228	4.10402	1.37824	5	34	synaptonemal structure
GO:0005875	0.0114064	2.61956	3.68882	9	91	microtubule associated complex
GO:0031252	0.0118452	1.69754	15.3633	25	379	cell leading edge
GO:0030140	0.0171827	4.52945	1.01341	4	25	trans-Golgi network transport vesicle
GO:0034364	0.0196719	4.32329	1.05395	4	26	high-density lipoprotein particle
GO:0030286	0.0198667	3.49938	1.58092	5	39	dynein complex
GO:0098687	0.0236365	1.66113	13.1338	21	324	chromosomal region
GO:0030992	0.0250332	5.48215	0.648583	3	16	intraciliary transport particle B
