# Supplementary material for: KRAB zinc finger protein ZNF676 controls the transcriptional influence of LTR12-related endogenous retrovirus sequences
Source: Mob DNA. 2022 Jan 18;13:4. doi: 10.1186/s13100-021-00260-0 (PMC8767690; doi:10.1186/s13100-021-00260-0)
Supplement: Supplementary file 5 — Additional file 5: Supplementary Table 4. Top 20 Cellular Component Gene Ontology Terms (by p-value computed by the GO Stats R package) identified across genes differentially expressed between ZNF676-overexpressing and LacZ-overexpressing differentiated NHBE cells. [file 13100_2021_260_MOESM5_ESM.xlsx]

## Sheet: Sheet1
GOCCID	Pvalue	OddsRatio	ExpCount	Count	Size	Term
GO:0005929	2.74697e-47	3.88102	107.565	252	513	cilium
GO:0044441	6.20848e-41	4.2253	80.0968	197	382	ciliary part
GO:0071944	1.19518e-29	1.65331	807.677	1056	3852	cell periphery
GO:0005886	7.01821e-29	1.6466	790.694	1034	3771	plasma membrane
GO:0042995	2.25509e-26	1.8563	361.065	536	1722	cell projection
GO:0120025	2.64192e-25	1.84682	349.323	518	1666	plasma membrane bounded cell projection
GO:0005576	1.90297e-24	1.61377	673.694	885	3213	extracellular region
GO:0005930	2.14223e-24	8.58723	20.3387	67	97	axoneme
GO:0097014	5.3976e-24	8.30948	20.5484	67	98	ciliary plasm
GO:0044463	2.28681e-21	1.90745	247.21	380	1179	cell projection part
GO:0120038	2.28681e-21	1.90745	247.21	380	1179	plasma membrane bounded cell projection part
GO:0031514	4.24167e-21	5.11607	29.7742	81	142	motile cilium
GO:0044459	6.19486e-21	1.70549	389.581	548	1858	plasma membrane part
GO:0009986	3.56041e-19	2.34482	112.597	201	537	cell surface
GO:0031012	3.79525e-18	2.65247	77.5806	150	370	extracellular matrix
GO:0044430	9.58093e-18	1.73957	285.161	412	1360	cytoskeletal part
GO:0044447	2.53362e-17	53.2565	6.29032	28	30	axoneme part
GO:0031226	3.05512e-17	1.89069	195.839	302	934	intrinsic component of plasma membrane
GO:0005887	3.92985e-17	1.92105	183.258	286	874	integral component of plasma membrane
GO:0005856	6.44519e-17	1.61777	381.823	521	1821	cytoskeleton
Supplementary Table 4:
Top 20 Cellular Component Gene Ontology Terms (by p-value computed by the GO Stats R package) identified across genes differentially expressed between ZNF676-overexpressing and LacZ-overexpressing differentiated NHBE cells. Enriched terms containing less than 5 genes in total were excluded from the analysis.
