# Supplementary material for: KRAB zinc finger protein ZNF676 controls the transcriptional influence of LTR12-related endogenous retrovirus sequences
Source: Mob DNA. 2022 Jan 18;13:4. doi: 10.1186/s13100-021-00260-0 (PMC8767690; doi:10.1186/s13100-021-00260-0)
Supplement: Supplementary file 6 — Additional file 6: Supplementary Table 5. List of ENCODE ChIP-seq data files downloaded and analyzed in this work. [file 13100_2021_260_MOESM6_ESM.xlsx]

## Sheet: ENCODE_TFs_hg19
File accession	Experiment accession	Cell line	Experiment target
ENCFF002CQC	ENCSR000EAM	GM12892	POLR2A-human
ENCFF002CTP	ENCSR000ECO	HeLa-S3	ZNF143-human
ENCFF002CPS	ENCSR000EUL	GM12878	NR2C2-human
ENCFF002CSI	ENCSR000EVK	HeLa-S3	E2F6-human
ENCFF002CPF	ENCSR000DZG	GM12878	EP300-human
ENCFF002CPL	ENCSR000DZW	GM12878	RFX5-human
ENCFF002CTN	ENCSR000ECW	HeLa-S3	USF2-human
ENCFF002CRY	ENCSR000DNV	HeLa-S3	BRF2-human
ENCFF002CSR	ENCSR000ECN	HeLa-S3	MAX-human
ENCFF002CPV	ENCSR000EUM	GM12878	YY1-human
ENCFF002CTE	ENCSR000ECS	HeLa-S3	SMC3-human
ENCFF002CPT	ENCSR000DZU	GM12878	USF2-human
ENCFF002CSW	ENCSR000EDJ	HeLa-S3	NRF1-human
ENCFF002CSK	ENCSR000EVI	HeLa-S3	ELK4-human
ENCFF002DBT	ENCSR000DNF	HGPS cell	POLR2A-human
ENCFF002CQG	ENCSR000EAU	GM18505	POLR2A-human
ENCFF002CQJ	ENCSR000EBD	GM18951	RELA-human
ENCFF002CQN	ENCSR000EBM	GM19193	RELA-human
ENCFF298TDL	ENCSR365GRX	HEK293	eGFP-ZFP37-human
ENCFF002CSX	ENCSR000ECV	HeLa-S3	EP300-human
ENCFF932EVL	ENCSR831EIW	HEK293T	FOXM1-human
ENCFF002COW	ENCSR000DZF	GM12878	MAX-human
ENCFF002CRX	ENCSR000DNW	HeLa-S3	BRF1-human
ENCFF015YHT	ENCSR342THD	GM12878	BCLAF1-human
ENCFF002COY	ENCSR000DZI	GM12878	MXI1-human
ENCFF002CRZ	ENCSR000EZC	HeLa-S3	SMARCA4-human
ENCFF002CPX	ENCSR000EUK	GM12878	ZNF274-human
ENCFF002CRM	ENCSR000EVB	HEK293	ELK4-human
ENCFF002COT	ENCSR000DZB	GM12878	ELK1-human
ENCFF002COR	ENCSR000DYY	GM12878	E2F4-human
ENCFF002CSF	ENCSR000ECM	HeLa-S3	RCOR1-human
ENCFF002CTR	ENCSR000DNT	HeLa-S3	ZZZ3-human
ENCFF763AAE	ENCSR522LDJ	HEK293T	HDGF-human
ENCFF002CSJ	ENCSR000ECI	HeLa-S3	ELK1-human
ENCFF002CSD	ENCSR000EDG	HeLa-S3	JUN-human
ENCFF002CPU	ENCSR000EAA	GM12878	WRNIP1-human
ENCFF002CTM	ENCSR000EVN	HeLa-S3	NR2C2-human
ENCFF002CSH	ENCSR000EVL	HeLa-S3	E2F4-human
ENCFF244DQW	ENCSR000DLG	GM20000	CTCF-human
ENCFF002CSC	ENCSR000ECP	HeLa-S3	CHD2-human
ENCFF002CRT	ENCSR000EDM	HeLa-S3	SMARCC1-human
ENCFF002CPG	ENCSR000EAD	GM12878	POLR2A-human
ENCFF002DAK	ENCSR000DKT	GM12878	POLR2A-human
ENCFF002CSG	ENCSR000EVJ	HeLa-S3	E2F1-human
ENCFF002CSS	ENCSR000ECL	HeLa-S3	MAZ-human
ENCFF002CPA	ENCSR000EAG	GM12878	RELA-human
ENCFF002CPY	ENCSR000DNQ	GM12878	ZZZ3-human
ENCFF002CGW	ENCSR000BRG	GM12878	EGR1-human
ENCFF002CQE	ENCSR000EAR	GM15510	POLR2A-human
ENCFF002DAE	ENCSR000DMZ	A549	POLR2A-human
ENCFF002CRW	ENCSR000EDB	HeLa-S3	BRCA1-human
ENCFF333UCS	ENCSR240XWM	HEK293T	LEF1-human
ENCFF002CTF	ENCSR000ECQ	HeLa-S3	SUPT20H-human
ENCFF002CPJ	ENCSR000EYU	GM12878	POLR3G-human
ENCFF026PKV	ENCSR125DNC	HEK293	eGFP-ZNF394-human
ENCFF002CPQ	ENCSR000DYZ	GM12878	TBL1XR1-human
ENCFF002CSU	ENCSR000DNS	HeLa-S3	NFYA-human
ENCFF002CPK	ENCSR000EAC	GM12878	RAD21-human
ENCFF917ZPO	ENCSR000BSE	HCT116	CTCF-human
ENCFF088WYS	ENCSR000BSA	HCT116	JUND-human
ENCFF002DAY	ENCSR000DLQ	HepG2	POLR2A-human
ENCFF002CPP	ENCSR000DZV	GM12878	STAT3-human
ENCFF002COJ	ENCSR000DYO	GM10847	POLR2A-human
ENCFF002CRQ	ENCSR000EVD	HEK293	ZNF263-human
ENCFF622GQO	ENCSR000DKZ	GM13976	CTCF-human
ENCFF002CTH	ENCSR000EDC	HeLa-S3	STAT3-human
ENCFF002CTK	ENCSR000EVE	HeLa-S3	TCF7L2-human
ENCFF002CSY	ENCSR000EZL	HeLa-S3	POLR2A-human
ENCFF002DAM	ENCSR000DKY	GM12892	CTCF-human
ENCFF785FBD	ENCSR789GVU	HEK293T	BHLHE40-human
ENCFF002COK	ENCSR000DZJ	GM12878	BHLHE40-human
ENCFF002CPE	ENCSR000DZD	GM12878	EP300-human
ENCFF002COX	ENCSR000DZA	GM12878	MAZ-human
ENCFF002CPI	ENCSR000DZK	GM12878	POLR2AphosphoS2-human
ENCFF002COP	ENCSR000DZC	GM12878	RCOR1-human
ENCFF002CPO	ENCSR000DZM	GM12878	STAT1-human
ENCFF002CPR	ENCSR000DZZ	GM12878	TBP-human
ENCFF203REX	ENCSR872BOU	HEK293T	FOXK2-human
ENCFF002CSZ	ENCSR000ECT	HeLa-S3	POLR2AphosphoS2-human
ENCFF002CHV	ENCSR000BHK	GM12878	SP1-human
ENCFF002COO	ENCSR000DZR	GM12878	CHD2-human
ENCFF002CTC	ENCSR000ECX	HeLa-S3	RFX5-human
ENCFF002COQ	ENCSR000DZN	GM12878	CTCF-human
ENCFF002CSB	ENCSR000EZE	HeLa-S3	FOS-human
ENCFF002CQB	ENCSR000EAN	GM12892	RELA-human
ENCFF002CHQ	ENCSR000BGQ	GM12878	SPI1-human
ENCFF002CTA	ENCSR000ECY	HeLa-S3	PRDM1-human
ENCFF002CTO	ENCSR000ECJ	HeLa-S3	ZKSCAN1-human
ENCFF002CST	ENCSR000ECU	HeLa-S3	MXI1-human
ENCFF002DBS	ENCSR000DNG	HGPS cell	CTCF-human
ENCFF002CRU	ENCSR000EDL	HeLa-S3	SMARCC2-human
ENCFF002COV	ENCSR000EYV	GM12878	JUND-human
ENCFF002CPW	ENCSR000DZL	GM12878	ZNF143-human
ENCFF002CTI	ENCSR000EDD	HeLa-S3	TBP-human
ENCFF002CTB	ENCSR000EDE	HeLa-S3	RAD21-human
ENCFF002CPM	ENCSR000DYX	GM12878	SIN3A-human
ENCFF065VOT	ENCSR803GYT	HEK293	eGFP-HIC1-human
ENCFF002CTQ	ENCSR000EVG	HeLa-S3	ZNF274-human
ENCFF002COM	ENCSR000EYZ	GM12878	FOS-human
ENCFF002DAO	ENCSR000DLE	GM19239	CTCF-human
ENCFF002CON	ENCSR000DZE	GM12878	CHD1-human
ENCFF002CPH	ENCSR000EYW	GM12878	POLR2A-human
ENCFF002CRV	ENCSR000DNX	HeLa-S3	BDP1-human
ENCFF002CTD	ENCSR000DNU	HeLa-S3	POLR3A-human
ENCFF002CTL	ENCSR000DNY	HeLa-S3	GTF3C2-human
ENCFF002CSP	ENCSR000EDH	HeLa-S3	JUND-human
ENCFF002CSM	ENCSR000EVM	HeLa-S3	HA-E2F1-human
ENCFF002CPB	ENCSR000DNN	GM12878	NFYA-human
ENCFF002CSO	ENCSR000EDF	HeLa-S3	IRF3-human
ENCFF002CSA	ENCSR000EDA	HeLa-S3	CEBPB-human
ENCFF002DAL	ENCSR000DKX	GM12891	CTCF-human
ENCFF456FQB	ENCSR387QUV	GM12878	RELB-human
ENCFF901JRM	ENCSR736ZKL	HEK293	eGFP-ZNF148-human
ENCFF002COU	ENCSR000EUJ	GM12878	IKZF1-human
ENCFF002CPC	ENCSR000DNM	GM12878	NFYB-human
ENCFF002DAT	ENCSR000DLN	HeLa-S3	MYC-human
ENCFF002DAI	ENCSR000DKU	GM12878	MYC-human
ENCFF002CQK	ENCSR000EBC	GM18951	POLR2A-human
ENCFF002CVA	ENCSR000EVR	HepG2	ZNF274-human
ENCFF002CUX	ENCSR000EVQ	HepG2	TCF7L2-human
ENCFF002CKF	ENCSR000BIE	HepG2	CTCF-human
ENCFF237OKO	ENCSR000BIE	HepG2	CTCF-human
ENCFF641HNH	ENCSR567XAM	HEK293	eGFP-ZNF473-human
ENCFF002CRP	ENCSR000EUY	HEK293	TCF7L2-human
ENCFF002CTG	ENCSR000EZK	HeLa-S3	STAT1-human
ENCFF810CEL	ENCSR514VYD	GM12878	NR2F1-human
ENCFF002CTJ	ENCSR000EVF	HeLa-S3	TCF7L2-human
ENCFF223YXP	ENCSR997GPO	HEK293T	NFRKB-human
ENCFF935HIG	ENCSR145XQO	GM12878	HDGF-human
ENCFF421PBO	ENCSR084RDK	DOHH2	CTCF-human
ENCFF002CUC	ENCSR000EEU	HepG2	HNF4A-human
ENCFF002CUY	ENCSR000EVS	HepG2	NR2C2-human
ENCFF002CYK	ENCSR000EHA	K562	TBP-human
ENCFF002DBJ	ENCSR000DMS	MCF-7	CTCF-human
ENCFF002CSL	ENCSR000ECZ	HeLa-S3	GTF2F1-human
ENCFF002CPD	ENCSR000DZO	GM12878	NRF1-human
ENCFF002CSN	ENCSR000EDK	HeLa-S3	SMARCB1-human
ENCFF002CZT	ENCSR000EWY	NT2/D1	ZNF274-human
ENCFF102VYH	ENCSR000EWY	NT2/D1	ZNF274-human
ENCFF002CQM	ENCSR000EBG	GM19099	POLR2A-human
ENCFF002CQI	ENCSR000EAY	GM18526	POLR2A-human
ENCFF474NLG	ENCSR000EFN	K562	HCFC1-human
ENCFF002CMJ	ENCSR000BGW	K562	SPI1-human
ENCFF002CWR	ENCSR000DOE	K562	GTF2B-human
ENCFF002DAP	ENCSR000DLF	GM19240	CTCF-human
ENCFF002CSE	ENCSR000EZD	HeLa-S3	MYC-human
ENCFF002CQO	ENCSR000EBK	GM19193	POLR2A-human
ENCFF860MVU	ENCSR638QYO	A549	SREBF2-human
ENCFF002CTV	ENCSR000EEX	HepG2	CEBPB-human
ENCFF002CVN	ENCSR000DOG	K562	ATF3-human
ENCFF529FWJ	ENCSR448UKK	K562	eGFP-ZKSCAN8-human
ENCFF002DAX	ENCSR000DLS	HepG2	CTCF-human
ENCFF861DPF	ENCSR000EIC	SK-N-SH	CTCF-human
ENCFF420YHY	ENCSR372GIN	GM12878	CBX5-human
ENCFF002CSV	ENCSR000DNR	HeLa-S3	NFYB-human
ENCFF002CPN	ENCSR000DZP	GM12878	SMC3-human
ENCFF002COL	ENCSR000DZS	GM12878	BRCA1-human
ENCFF002CQA	ENCSR000EAJ	GM12891	POLR2A-human
ENCFF002COZ	ENCSR000DZY	GM12878	NFE2-human
ENCFF272ULO	ENCSR490LWA	K562	eGFP-CEBPG-human
ENCFF550UEU	ENCSR760UKJ	HEK293T	ARNT-human
ENCFF002COS	ENCSR000DZQ	GM12878	EBF1-human
ENCFF002DAJ	ENCSR000DKV	GM12878	CTCF-human
ENCFF385MVX	ENCSR316JQA	HepG2	DROSHA-human
ENCFF815TTY	ENCSR149ZBI	K562	eGFP-ZNF584-human
ENCFF002CVR	ENCSR000DOJ	K562	BRF1-human
ENCFF602OKQ	ENCSR486IFJ	K562	ESRRA-human
ENCFF002CXI	ENCSR000EGR	K562	NFYA-human
ENCFF002DBP	ENCSR000DMK	MCF-7	POLR2A-human
ENCFF257RYT	ENCSR647ZXA	K562	eGFP-MEF2D-human
ENCFF638YFC	ENCSR494TDU	K562	NRF1-human
ENCFF778RMG	ENCSR532KTI	K562	eGFP-GTF2E2-human
ENCFF002CIB	ENCSR000BGI	GM12878	USF1-human
ENCFF805GKD	ENCSR000BGI	GM12878	USF1-human
ENCFF828JWK	ENCSR416QLJ	K562	eGFP-CEBPB-human
ENCFF002CVM	ENCSR000DNZ	K562	ATF1-human
ENCFF002CVT	ENCSR000EHO	K562	SMARCA4-human
ENCFF708GFU	ENCSR109YGM	K562	CREB3L1-human
ENCFF002DBF	ENCSR000DMP	MCF-7	MYC-human
ENCFF973OME	ENCSR979QYJ	K562	MNT-human
ENCFF609WOU	ENCSR182QWU	HepG2	FLAG-ZNF3-human
ENCFF002CXQ	ENCSR000EHL	K562	POLR2A-human
ENCFF002CWI	ENCSR000FAG	K562	MYC-human
ENCFF223KKR	ENCSR557RVF	K562	ZHX1-human
ENCFF838COI	ENCSR360HRA	K562	KDM1A-human
ENCFF165BCW	ENCSR910JAI	K562	NCOR1-human
ENCFF107VFO	ENCSR715QNO	HEK293	eGFP-ZNF362-human
ENCFF808WQI	ENCSR029IBC	HepG2	ARNT-human
ENCFF003GNY	ENCSR853ADA	HepG2	NRF1-human
ENCFF433RKB	ENCSR920ASP	K562	eGFP-ZFX-human
ENCFF002CEU	ENCSR000AQI	K562	RBBP5-human
ENCFF379MPS	ENCSR000AQI	K562	RBBP5-human
ENCFF002CKT	ENCSR000BJL	HepG2	REST-human
ENCFF153JLK	ENCSR000BJL	HepG2	REST-human
ENCFF545DAF	ENCSR117WTM	K562	eGFP-ZNF24-human
ENCFF096MYK	ENCSR887MXT	HeLa-S3	ZHX1-human
ENCFF617CAZ	ENCSR047LSJ	K562	TAF15-human
ENCFF002CXP	ENCSR000FAW	K562	POLR2A-human
ENCFF853ZMA	ENCSR000FAW	K562	POLR2A-human
ENCFF002CZO	ENCSR000EHR	NB4	MYC-human
ENCFF002CUD	ENCSR000EET	HepG2	HSF1-human
ENCFF002CYL	ENCSR000DOD	K562	GTF3C2-human
ENCFF002CXJ	ENCSR000EGQ	K562	NFYB-human
ENCFF802XZN	ENCSR608HVP	K562	eGFP-KLF13-human
ENCFF002CWP	ENCSR000EWM	K562	GATA1-human
ENCFF659WGE	ENCSR000EWM	K562	GATA1-human
ENCFF002CXZ	ENCSR000DOH	K562	SIRT6-human
ENCFF002CUO	ENCSR000EEQ	HepG2	PPARGC1A-human
ENCFF033BDT	ENCSR419KSZ	HepG2	NCOR1-human
ENCFF002CRL	ENCSR000EUV	HCT116	TCF7L2-human
ENCFF002CDQ	ENCSR000ARD	GM12878	EZH2-human
ENCFF678JII	ENCSR000ARD	GM12878	EZH2-human
ENCFF928POR	ENCSR488EES	HepG2	NFE2L2-human
ENCFF065UFF	ENCSR391JII	MCF-7	RCOR1-human
ENCFF002CXS	ENCSR000EGF	K562	POLR2AphosphoS2-human
ENCFF296CNQ	ENCSR000EGF	K562	POLR2AphosphoS2-human
ENCFF499OUD	ENCSR000BRF	A549	JUND-human
ENCFF712AXK	ENCSR707QWA	K562	NR2F6-human
ENCFF002DBQ	ENCSR000DMT	MCF-7	POLR2A-human
ENCFF002CZL	ENCSR000EWX	MCF-7	HA-E2F1-human
ENCFF002CZJ	ENCSR000EWV	MCF-7	GATA3-human
ENCFF002DBL	ENCSR000DML	MCF-7	CTCF-human
ENCFF688MSK	ENCSR288IJC	MCF-7	MAZ-human
ENCFF048JKT	ENCSR000BGF	GM12878	REST-human
ENCFF033EBX	ENCSR000BNW	K562	SIX5-human
ENCFF920HDC	ENCSR347NOB	GM12878	CEBPZ-human
ENCFF002CYF	ENCSR000FAT	K562	STAT2-human
ENCFF714VIT	ENCSR000FAT	K562	STAT2-human
ENCFF096XMD	ENCSR524BUE	K562	RAD51-human
ENCFF462JFW	ENCSR706BJO	K562	eGFP-ZBTB11-human
ENCFF002DAH	ENCSR000DKM	H54	POLR2A-human
ENCFF002CUL	ENCSR000EDU	HepG2	MXI1-human
ENCFF002CXU	ENCSR000FAD	K562	RAD21-human
ENCFF127GYQ	ENCSR961PPA	GM12878	ATF2-human
ENCFF523NXP	ENCSR237TFX	HEK293T	CTBP1-human
ENCFF002CYU	ENCSR000EVX	K562	ZNF274-human
ENCFF344QKL	ENCSR000EVX	K562	ZNF274-human
ENCFF002CXC	ENCSR000EGX	K562	MAFK-human
ENCFF812QPN	ENCSR000EGX	K562	MAFK-human
ENCFF168HAG	ENCSR263DFP	K562	eGFP-PBX2-human
ENCFF002CYI	ENCSR000EGA	K562	TBL1XR1-human
ENCFF048OBR	ENCSR000EGA	K562	TBL1XR1-human
ENCFF331KNS	ENCSR546KCN	MCF-7	eGFP-FOSL2-human
ENCFF002CWL	ENCSR000EGM	K562	CTCF-human
ENCFF738TKN	ENCSR000EGM	K562	CTCF-human
ENCFF673PTK	ENCSR000EIB	SK-N-SH	JUND-human
ENCFF374HJR	ENCSR016UEH	GM12878	TARDBP-human
ENCFF418WDR	ENCSR253OON	HepG2	FLAG-ATF1-human
ENCFF002DAG	ENCSR000DKN	H54	CTCF-human
ENCFF909JAZ	ENCSR000DKN	H54	CTCF-human
ENCFF176KMF	ENCSR156CWW	HepG2	FLAG-DNMT3B-human
ENCFF580EYI	ENCSR906IQU	MCF-7	EZH2-human
ENCFF463ZWH	ENCSR265WJC	MCF-7	eGFP-KLF4-human
ENCFF484WVM	ENCSR826YMT	HepG2	FLAG-SMAD4_isoform1-human
ENCFF002CXO	ENCSR000EHP	K562	POLR2A-human
ENCFF270QAB	ENCSR000EHP	K562	POLR2A-human
ENCFF075MKV	ENCSR500WXT	HepG2	FLAG-RARA-human
ENCFF994CIT	ENCSR988ZSI	HepG2	FLAG-RERE-human
ENCFF560CMG	ENCSR183AXJ	HepG2	HNRNPUL1-human
ENCFF249EZR	ENCSR863KUB	K562	TCF7-human
ENCFF312RFN	ENCSR888XZK	K562	TCF7L2-human
ENCFF002CHW	ENCSR000BGE	GM12878	SRF-human
ENCFF199WGD	ENCSR000BGE	GM12878	SRF-human
ENCFF002CWQ	ENCSR000EWG	K562	GATA2-human
ENCFF732HOE	ENCSR000EWG	K562	GATA2-human
ENCFF002CLP	ENCSR000BKH	K562	BCLAF1-human
ENCFF203EDM	ENCSR000BKH	K562	BCLAF1-human
ENCFF002CYO	ENCSR000EFZ	K562	UBTF-human
ENCFF002CUV	ENCSR000EEO	HepG2	SREBF1-human
ENCFF501KPU	ENCSR029LBT	HepG2	FOXP1-human
ENCFF051JAE	ENCSR096KWU	MCF-7	ZNF207-human
ENCFF886VSU	ENCSR948VFL	K562	IKZF1-human
ENCFF573ALP	ENCSR334KIQ	HepG2	SP1-human
ENCFF712UDN	ENCSR348JOJ	MCF-7	MTA1-human
ENCFF598VEK	ENCSR525YFS	HepG2	ZBTB40-human
ENCFF545SII	ENCSR461ZJT	HEK293	eGFP-ZNF501-human
ENCFF835YLR	ENCSR005NMT	K562	eGFP-ID3-human
ENCFF605KFA	ENCSR568PGX	K562	HDAC1-human
ENCFF355ARZ	ENCSR523XCR	HepG2	RNF2-human
ENCFF002CMM	ENCSR000BGX	K562	SIX5-human
ENCFF002CYC	ENCSR000FAU	K562	STAT1-human
ENCFF254MPF	ENCSR000FAU	K562	STAT1-human
ENCFF890YEO	ENCSR815ZDS	K562	SREBF1-human
ENCFF033KXY	ENCSR754ZHU	K562	SNRNP70-human
ENCFF002CXA	ENCSR000EVY	K562	TRIM28-human
ENCFF591BIT	ENCSR000EVY	K562	TRIM28-human
ENCFF002CZP	ENCSR000EHS	NB4	MAX-human
ENCFF002CUR	ENCSR000EDX	HepG2	POLR2AphosphoS2-human
ENCFF648ZES	ENCSR000EDX	HepG2	POLR2AphosphoS2-human
ENCFF468XWV	ENCSR219MKK	HeLa-S3	DEK-human
ENCFF473GYY	ENCSR771GTF	HepG2	SUZ12-human
ENCFF662RMK	ENCSR327RFM	HepG2	FLAG-PAF1_isoform1-human
ENCFF068FYV	ENCSR571PDN	HepG2	FLAG-SSRP1-human
ENCFF955YVT	ENCSR899BKM	MCF-7	ZNF687-human
ENCFF917CXD	ENCSR849WCQ	GM12878	ASH2L-human
ENCFF292KYR	ENCSR639IIZ	HepG2	FLAG-CEBPG-human
ENCFF680EQI	ENCSR497JLX	HepG2	FLAG-TEAD1-human
ENCFF883YNO	ENCSR125DAD	HepG2	FLAG-MLX-human
ENCFF242VUO	ENCSR199WXF	GM12878	EED-human
ENCFF693JHE	ENCSR903ELW	HepG2	CREM-human
ENCFF002DCF	ENCSR000DQY	GM12801	CTCF-human
ENCFF233MID	ENCSR315JJE	HepG2	HNRNPL-human
ENCFF002CEP	ENCSR000ATJ	K562	HDAC6-human
ENCFF998HOR	ENCSR000ATJ	K562	HDAC6-human
ENCFF588UCZ	ENCSR353HEP	K562	TARDBP-human
ENCFF534CKB	ENCSR839XZU	GM12878	CREM-human
ENCFF226RAW	ENCSR670YPQ	HepG2	FLAG-DMAP1-human
ENCFF712TCJ	ENCSR770AOR	HepG2	FLAG-ELF3-human
ENCFF002CXM	ENCSR000FAY	K562	POLR2A-human
ENCFF662YQK	ENCSR000FAY	K562	POLR2A-human
ENCFF396GUH	ENCSR440VKE	K562	eGFP-ADNP-human
ENCFF134NMW	ENCSR415TXN	K562	NONO-human
ENCFF282AEY	ENCSR623KNM	A549	ELK1-human
ENCFF626AQW	ENCSR798EGJ	A549	RNF2-human
ENCFF730URE	ENCSR690GUG	K562	U2AF1-human
ENCFF337FIU	ENCSR128IYN	HepG2	SNRNP70-human
ENCFF248AOD	ENCSR194IJN	K562	eGFP-ZNF766-human
ENCFF586KIH	ENCSR000AHD	MCF-7	CTCF-human
ENCFF920LEU	ENCSR799GOY	HepG2	YBX1-human
ENCFF462FRU	ENCSR924GXX	K562	PHB2-human
ENCFF339FFC	ENCSR680UQE	GM12878	IKZF2-human
ENCFF188XRD	ENCSR892DRK	A549	REST-human
ENCFF265LKN	ENCSR619GFP	K562	eGFP-HINFP-human
ENCFF544CYG	ENCSR801SWX	MCF-7	TARDBP-human
ENCFF365WFM	ENCSR697CUP	MCF-7	HCFC1-human
ENCFF675ZHC	ENCSR634ZGP	HeLa-S3	UBTF-human
ENCFF440JJW	ENCSR107GRP	K562	MLLT1-human
ENCFF002CZN	ENCSR000EWU	MCF-7	ZNF217-human
ENCFF002DBM	ENCSR000DMV	MCF-7	CTCF-human
ENCFF019ALY	ENCSR387UWP	K562	HDAC1-human
ENCFF733UTZ	ENCSR412QBS	GM12878	TARDBP-human
ENCFF173WPK	ENCSR858FAN	HEK293	eGFP-ZNF621-human
ENCFF520CSO	ENCSR862PNL	HEK293T	L3MBTL2-human
ENCFF002CVW	ENCSR000FAI	K562	FOS-human
ENCFF002CYN	ENCSR000EFW	K562	UBTF-human
ENCFF995NIE	ENCSR895HSJ	K562	SMARCA5-human
ENCFF503AZK	ENCSR337NWW	HepG2	HDAC2-human
ENCFF484HCG	ENCSR894CGX	K562	SUPT5H-human
ENCFF057VRL	ENCSR751PNN	HEK293	eGFP-ZNF112-human
ENCFF173VKA	ENCSR125ZYC	MCF-7	eGFP-KLF9-human
ENCFF030VPE	ENCSR569ARC	HepG2	FLAG-NFYC-human
ENCFF338HQY	ENCSR446LAV	K562	DDX20-human
ENCFF002CWA	ENCSR000EZT	K562	JUN-human
ENCFF417QAJ	ENCSR000EZT	K562	JUN-human
ENCFF405NFV	ENCSR739IHN	GM12878	TBX21-human
ENCFF699VTO	ENCSR219NRT	HepG2	GTF2F1-human
ENCFF319BCP	ENCSR740NPG	K562	eGFP-BACH1-human
ENCFF120WOF	ENCSR845BCL	K562	eGFP-ZNF639-human
ENCFF823SYE	ENCSR715CCR	K562	DPF2-human
ENCFF484DKT	ENCSR948QLZ	K562	CBX1-human
ENCFF123WEZ	ENCSR207PFI	GM12878	ZBED1-human
ENCFF456PQY	ENCSR000ATW	K562	CBX8-human
ENCFF299ENM	ENCSR669LCD	HepG2	FLAG-ATF4-human
ENCFF209YKP	ENCSR087NSR	HepG2	FLAG-KDM1A-human
ENCFF734ALE	ENCSR054FKH	HepG2	FLAG-RAD21-human
ENCFF002CVP	ENCSR000DOK	K562	BDP1-human
ENCFF002CVU	ENCSR000DOA	K562	CCNT2-human
ENCFF294VWT	ENCSR871TKJ	K562	THRAP3-human
ENCFF002CWU	ENCSR000EHN	K562	SMARCB1-human
ENCFF073XKN	ENCSR665KYH	HEK293	eGFP-ZNF521-human
ENCFF445ANP	ENCSR200CUA	MCF-7	HDGF-human
ENCFF417LEJ	ENCSR237VLT	K562	ZBTB40-human
ENCFF957YKG	ENCSR501NSC	HEK293	eGFP-ZSCAN26-human
ENCFF256LPL	ENCSR074VAI	HEK293	eGFP-ZIK1-human
ENCFF670DXC	ENCSR338DGO	HEK293	eGFP-SCRT2-human
ENCFF225MPC	ENCSR822CCM	K562	ARID1B-human
ENCFF462ZZD	ENCSR229DYF	HEK293	eGFP-ZBTB26-human
ENCFF785ZQF	ENCSR636EYA	MCF-7	CTBP1-human
ENCFF612GGC	ENCSR676ZEF	HEK293	eGFP-ZNF398-human
ENCFF002CXH	ENCSR000FAF	K562	NFE2-human
ENCFF010STZ	ENCSR594BNR	K562	HNRNPL-human
ENCFF002CXT	ENCSR000EHQ	K562	POLR3G-human
ENCFF002CYH	ENCSR000EHB	K562	TAL1-human
ENCFF002CXW	ENCSR000DOI	K562	POLR3A-human
ENCFF905VXX	ENCSR429XTR	K562	TARDBP-human
ENCFF002CMZ	ENCSR000BME	K562	ZBTB7A-human
ENCFF706ISJ	ENCSR000BME	K562	ZBTB7A-human
ENCFF002CWG	ENCSR000EZU	K562	MYC-human
ENCFF099SDW	ENCSR000EZU	K562	MYC-human
ENCFF002DDW	ENCSR000DKA	K562	eGFP-GATA2-human
ENCFF929YBC	ENCSR000DKA	K562	eGFP-GATA2-human
ENCFF002CYQ	ENCSR000EWF	K562	YY1-human
ENCFF557DSM	ENCSR000EWF	K562	YY1-human
ENCFF809PXE	ENCSR469WII	GM12878	BMI1-human
ENCFF556DEP	ENCSR683CSF	HepG2	ZNF207-human
ENCFF937VZI	ENCSR031TFS	K562	POLR2A-human
ENCFF558QMJ	ENCSR338SEM	HEK293	eGFP-ZNF248-human
ENCFF267BXB	ENCSR044FMM	HEK293	eGFP-SALL2-human
ENCFF248VHN	ENCSR302AWT	K562	FOXK2-human
ENCFF518ZXD	ENCSR798IJO	HepG2	FLAG-NR2F6-human
ENCFF125YHG	ENCSR481YWD	A549	SMC3-human
ENCFF262NLN	ENCSR502GAX	HepG2	FLAG-ZNF652-human
ENCFF002CHO	ENCSR000BGD	GM12878	POLR2A-human
ENCFF120VUT	ENCSR000BGD	GM12878	POLR2A-human
ENCFF197YHU	ENCSR643VTW	K562	SMARCA4-human
ENCFF002DAB	ENCSR000EYC	U2OS	TRIM28-human
ENCFF034JLC	ENCSR000EYC	U2OS	TRIM28-human
ENCFF561WNI	ENCSR197ALX	K562	HDGF-human
ENCFF580NQL	ENCSR468LUO	MCF-7	SIN3A-human
ENCFF662MVX	ENCSR411UYA	K562	MTA2-human
ENCFF002DCW	ENCSR000DUB	HeLa-S3	CTCF-human
ENCFF830KSV	ENCSR000DUB	HeLa-S3	CTCF-human
ENCFF175IUO	ENCSR632SHZ	K562	eGFP-NFE2L1-human
ENCFF615FIR	ENCSR028NUR	MCF-7	ZNF592-human
ENCFF471ZTZ	ENCSR613NUC	K562	ARNT-human
ENCFF753QYC	ENCSR392EAA	HeLa-S3	CHD1-human
ENCFF402MOI	ENCSR966PJY	HepG2	FLAG-MIXL1-human
ENCFF974OIC	ENCSR407BEZ	HepG2	ZHX2-human
ENCFF039GWV	ENCSR372JXR	HepG2	FLAG-ZNF511-human
ENCFF529VDF	ENCSR455DOO	HepG2	FLAG-RCOR2-human
ENCFF838IUE	ENCSR531VIJ	HepG2	FLAG-MIER3-human
ENCFF434QZL	ENCSR331GDC	K562	ZBTB11-human
ENCFF341FTO	ENCSR096LSN	HEK293	eGFP-ZNF311-human
ENCFF002CLQ	ENCSR000BRT	K562	CBX3-human
ENCFF455TDM	ENCSR000BRT	K562	CBX3-human
ENCFF071ZMT	ENCSR321BJQ	A549	EHMT2-human
ENCFF807BXT	ENCSR605YWG	HepG2	TBX3-human
ENCFF776YPS	ENCSR886RYH	K562	NONO-human
ENCFF144FQA	ENCSR171FUX	HepG2	FOXK2-human
ENCFF543UJL	ENCSR445ACU	HepG2	SOX13-human
ENCFF545VNY	ENCSR000FCE	K562	ETV6-human
ENCFF712YRN	ENCSR529JYA	HepG2	HCFC1-human
ENCFF782KFG	ENCSR402IDP	MM.1S	CTCF-human
ENCFF002CWE	ENCSR000EZV	K562	MYC-human
ENCFF387LTN	ENCSR000EZV	K562	MYC-human
ENCFF356ASJ	ENCSR709DRM	K562	eGFP-E2F5-human
ENCFF708LCH	ENCSR996DUT	A549	JUN-human
ENCFF602AXP	ENCSR603XLW	K562	eGFP-ZNF589-human
ENCFF196DHR	ENCSR926KTP	K562	eGFP-IRF9-human
ENCFF572YVL	ENCSR017CEO	MCF-7	CUX1-human
ENCFF070KLR	ENCSR469WAO	A549	CBX2-human
ENCFF870PWV	ENCSR189PYJ	K562	SMAD2-human
ENCFF450SOG	ENCSR269TNX	HepG2	FLAG-GABP-human
ENCFF027VZK	ENCSR778UBR	GM12878	ARID3A-human
ENCFF768TJI	ENCSR296MXW	K562	HNRNPUL1-human
ENCFF858RCV	ENCSR589SNT	HepG2	FLAG-TFE3-human
ENCFF002CYM	ENCSR000EWH	K562	NR2C2-human
ENCFF594LCH	ENCSR000EWH	K562	NR2C2-human
ENCFF002CFW	ENCSR000BHI	A549	POLR2A-human
ENCFF532MZI	ENCSR000BHI	A549	POLR2A-human
ENCFF042RAK	ENCSR642VZY	K562	KDM4B-human
ENCFF184XYF	ENCSR103SZL	HepG2	TFAP4-human
ENCFF417TXD	ENCSR359NFW	K562	eGFP-USF2-human
ENCFF332DRG	ENCSR314BBS	K562	eGFP-PTTG1-human
ENCFF392MUM	ENCSR502OEK	K562	ELF1-human
ENCFF694BIA	ENCSR948KMB	K562	PTBP1-human
ENCFF507MGL	ENCSR155KHM	K562	ARNT-human
ENCFF320THV	ENCSR178DEG	K562	eGFP-NR2C1-human
ENCFF338ZJP	ENCSR616OSG	HepG2	FLAG-KLF11-human
ENCFF714HWJ	ENCSR578CXC	HepG2	FLAG-ZNF644-human
ENCFF692GBM	ENCSR626VUC	GM12878	ETV6-human
ENCFF002CZR	ENCSR000EXH	NT2/D1	SUZ12-human
ENCFF841RSF	ENCSR000EXH	NT2/D1	SUZ12-human
ENCFF597DIY	ENCSR907JPB	K562	ZMIZ1-human
ENCFF002CUA	ENCSR000EEW	HepG2	ESRRA-human
ENCFF002CWC	ENCSR000FAH	K562	JUN-human
ENCFF002CYD	ENCSR000EHK	K562	STAT1-human
ENCFF498DOQ	ENCSR000EHK	K562	STAT1-human
ENCFF921WMN	ENCSR352BJL	K562	ZNF318-human
ENCFF503SZB	ENCSR422ZAO	SK-N-SH	IRF3-human
ENCFF227PWE	ENCSR800QIT	HepG2	HNF1A-human
ENCFF714XHL	ENCSR583ACG	K562	BRD4-human
ENCFF007HXS	ENCSR662EOU	HepG2	FLAG-NR2F1-human
ENCFF844HBQ	ENCSR760UVO	K562	KLF16-human
ENCFF833VYQ	ENCSR737LTZ	K562	MYNN-human
ENCFF650ELJ	ENCSR286PCG	K562	ZBED1-human
ENCFF235RIU	ENCSR876UYH	MCF-7	ZHX2-human
ENCFF801SSE	ENCSR260UJI	HepG2	FLAG-MBD1_isoform2-human
ENCFF858QMI	ENCSR000BRW	K562	TRIM28-human
ENCFF972LPT	ENCSR076YPO	K562	RNF2-human
ENCFF685KAG	ENCSR290MUH	K562	eGFP-GABPA-human
ENCFF584DZS	ENCSR031ING	HepG2	FLAG-KDM6A-human
ENCFF002CDP	ENCSR000AKB	GM12878	CTCF-human
ENCFF833FTF	ENCSR000AKB	GM12878	CTCF-human
ENCFF495MHZ	ENCSR000FCC	K562	NFE2-human
ENCFF939TZS	ENCSR897MMC	GM12878	JUNB-human
ENCFF002CVZ	ENCSR000EZX	K562	JUN-human
ENCFF573GQX	ENCSR000EZX	K562	JUN-human
ENCFF002CUB	ENCSR000EEV	HepG2	NR3C1-human
ENCFF002CRK	ENCSR000EUU	HCT116	POLR2A-human
ENCFF392TKK	ENCSR618GDK	K562	CEBPZ-human
ENCFF002CNJ	ENCSR000BJJ	SK-N-SH	REST-human
ENCFF946MYA	ENCSR000BJJ	SK-N-SH	REST-human
ENCFF667PAI	ENCSR849DFF	HepG2	FLAG-PBX2-human
ENCFF116EXQ	ENCSR331HPA	GM12878	GABPA-human
ENCFF688WNG	ENCSR654ORQ	HepG2	FLAG-SLC30A9-human
ENCFF002CWZ	ENCSR000EGN	K562	JUND-human
ENCFF337DKJ	ENCSR000EGN	K562	JUND-human
ENCFF295TJG	ENCSR959OMS	HepG2	FLAG-SAP130-human
ENCFF002CXN	ENCSR000FAX	K562	POLR2A-human
ENCFF206YXX	ENCSR000FAX	K562	POLR2A-human
ENCFF388AJH	ENCSR854MCV	K562	eGFP-IRF1-human
ENCFF745TNJ	ENCSR459FTB	GM12878	UBTF-human
ENCFF930DKI	ENCSR656JZL	HepG2	FLAG-HHEX-human
ENCFF836SJY	ENCSR176EXN	MCF-7	JUN-human
ENCFF515VAF	ENCSR072GJV	HepG2	FLAG-HMG20A-human
ENCFF478GBC	ENCSR019NPF	HepG2	FLAG-SP5-human
ENCFF470MLY	ENCSR221GAN	K562	MBD2-human
ENCFF144PPR	ENCSR837EYC	K562	NRF1-human
ENCFF278ODX	ENCSR279IEM	MCF-7	SIX4-human
ENCFF948QME	ENCSR019KPC	HepG2	PLRG1-human
ENCFF698MLW	ENCSR334HSW	K562	ZNF318-human
ENCFF002CVS	ENCSR000DOC	K562	BRF2-human
ENCFF506FKT	ENCSR101FJT	HepG2	ZNF143-human
ENCFF002CUP	ENCSR000EEP	HepG2	POLR2A-human
ENCFF099CBG	ENCSR757EKM	HepG2	FLAG-KLF6_isoform2-human
ENCFF616LVN	ENCSR000FCB	K562	MITF-human
ENCFF596OJV	ENCSR126YEB	MCF-7	FOXA1-human
ENCFF575FVP	ENCSR038RXU	MCF-7	eGFP-GABPA-human
ENCFF883TOD	ENCSR587OQL	K562	SMARCA4-human
ENCFF544XKC	ENCSR115SMW	K562	PKNOX1-human
ENCFF278ONE	ENCSR542WJU	K562	MCM7-human
ENCFF485MXM	ENCSR138FUZ	K562	RNF2-human
ENCFF744DTQ	ENCSR616MOB	A549	CBX8-human
ENCFF269EMM	ENCSR633EIC	K562	FLAG-PBX2-human
ENCFF916OSQ	ENCSR415AEB	HepG2	FLAG-ZNF48-human
ENCFF280GTU	ENCSR657JLK	K562	SIN3B-human
ENCFF104YWL	ENCSR616WEG	HepG2	FLAG-HBP1-human
ENCFF558QCA	ENCSR988LZG	HepG2	FLAG-ARID4B-human
ENCFF002CFT	ENCSR000BJR	A549	NR3C1-human
ENCFF080RMP	ENCSR000BJR	A549	NR3C1-human
ENCFF120IDE	ENCSR822LBD	K562	RBFOX2-human
ENCFF002CWY	ENCSR000EGT	K562	IRF1-human
ENCFF284VUQ	ENCSR000EGT	K562	IRF1-human
ENCFF002CUW	ENCSR000EEL	HepG2	TBP-human
ENCFF584CNF	ENCSR000EEL	HepG2	TBP-human
ENCFF622RBW	ENCSR157TCS	K562	SMARCE1-human
ENCFF453CYS	ENCSR261EDU	HepG2	MNT-human
ENCFF267FXT	ENCSR382WLL	MCF-7	ELK1-human
ENCFF801YZV	ENCSR400FSM	K562	eGFP-POLR2H-human
ENCFF558DSF	ENCSR757IIU	K562	HMBOX1-human
ENCFF002CYB	ENCSR000FAV	K562	STAT1-human
ENCFF290HTJ	ENCSR000FAV	K562	STAT1-human
ENCFF002CFX	ENCSR000BHH	A549	POLR2A-human
ENCFF292PSZ	ENCSR000BHH	A549	POLR2A-human
ENCFF939XMX	ENCSR140DSL	HeLa-S3	MAFF-human
ENCFF619BDC	ENCSR635GTR	K562	eGFP-TEAD2-human
ENCFF654YPN	ENCSR584GHV	A549	NFE2L2-human
ENCFF057ZUY	ENCSR808AKZ	K562	BCOR-human
ENCFF602CFZ	ENCSR011NOZ	K562	ZNF407-human
ENCFF002CUH	ENCSR000EEB	HepG2	MAFK-human
ENCFF718CQQ	ENCSR000EEB	HepG2	MAFK-human
ENCFF809MSQ	ENCSR998AJK	K562	NRF1-human
ENCFF976ZVG	ENCSR408JQO	GM12878	IRF3-human
ENCFF968JVX	ENCSR395HWC	K562	IKZF1-human
ENCFF606CCB	ENCSR620VIC	K562	eGFP-CEBPG-human
ENCFF415WEH	ENCSR659LJJ	A549	HDAC2-human
ENCFF744SVC	ENCSR674SCQ	K562	eGFP-ZNF354B-human
ENCFF623ALA	ENCSR506HXN	HepG2	TRIM22-human
ENCFF002CNT	ENCSR000BNO	T47D	CTCF-human
ENCFF903ZMF	ENCSR000BNO	T47D	CTCF-human
ENCFF002CYJ	ENCSR000EGB	K562	TBL1XR1-human
ENCFF626MVT	ENCSR000EGB	K562	TBL1XR1-human
ENCFF966MVC	ENCSR412CTM	K562	SUZ12-human
ENCFF220KNX	ENCSR157CAU	HepG2	ZKSCAN1-human
ENCFF002CEA	ENCSR000ARI	HepG2	EZH2-human
ENCFF493FED	ENCSR000ARI	HepG2	EZH2-human
ENCFF493TZM	ENCSR744WOO	K562	TCF12-human
ENCFF129ABL	ENCSR636YLV	A549	MAZ-human
ENCFF002CWB	ENCSR000EZW	K562	JUN-human
ENCFF192BTP	ENCSR000EZW	K562	JUN-human
ENCFF002CZM	ENCSR000EWT	MCF-7	TCF7L2-human
ENCFF663YBI	ENCSR784FYS	HepG2	RBFOX2-human
ENCFF232KAH	ENCSR091GVJ	K562	eGFP-ATF1-human
ENCFF665FHC	ENCSR093FKD	K562	eGFP-CREB3-human
ENCFF314ULQ	ENCSR530XQI	K562	L3MBTL2-human
ENCFF197OGH	ENCSR675LRO	K562	MLLT1-human
ENCFF034PQD	ENCSR987PBI	K562	DNMT1-human
ENCFF688CIA	ENCSR062HDL	MCF-7	HSF1-human
ENCFF476URH	ENCSR912NMR	MCF-7	NONO-human
ENCFF884RAO	ENCSR231ENE	MCF-7	ARID3A-human
ENCFF813VLK	ENCSR090ZDO	HEK293T	SUZ12-human
ENCFF246HIU	ENCSR567JEU	K562	YBX3-human
ENCFF500ZLG	ENCSR442VBJ	MCF-7	RAD51-human
ENCFF853TZC	ENCSR580IAO	K562	eGFP-ZNF197-human
ENCFF141LEI	ENCSR549NPZ	GM12878	CBX3-human
ENCFF560NIM	ENCSR224IKA	K562	TFDP1-human
ENCFF495YRW	ENCSR000BJT	A549	NR3C1-human
ENCFF002CNH	ENCSR000BGB	SK-N-MC	FOXP2-human
ENCFF398FBV	ENCSR000BGB	SK-N-MC	FOXP2-human
ENCFF428NSH	ENCSR909GJR	HepG2	FLAG-MXD3_isoform1-human
ENCFF010UHD	ENCSR968GIB	K562	RFX1-human
ENCFF127RVQ	ENCSR897JAS	MCF-7	CREB1-human
ENCFF408ILT	ENCSR666QNP	HepG2	FLAG-TEAD3-human
ENCFF867MDW	ENCSR897MYK	A549	SREBF1-human
ENCFF248IWJ	ENCSR388QZF	K562	POLR2A-human
ENCFF002DDJ	ENCSR000DWE	K562	CTCF-human
ENCFF325WUZ	ENCSR735JCD	K562	KMT2B-human
ENCFF904ZGQ	ENCSR338QAC	K562	eGFP-ELK1-human
ENCFF002CES	ENCSR000AQA	K562	KDM5B-human
ENCFF368TYM	ENCSR000AQA	K562	KDM5B-human
ENCFF761MGJ	ENCSR681NOM	GM12878	CEBPB-human
ENCFF002CEN	ENCSR000AQF	K562	HDAC1-human
ENCFF357NRL	ENCSR000AQF	K562	HDAC1-human
ENCFF556PIY	ENCSR000DYS	GM12878	JUND-human
ENCFF804ABO	ENCSR414TYY	K562	RUNX1-human
ENCFF002CVQ	ENCSR000EGV	K562	BHLHE40-human
ENCFF179NDS	ENCSR000EGV	K562	BHLHE40-human
ENCFF002DCD	ENCSR000DQN	Caco-2	CTCF-human
ENCFF882YQH	ENCSR000DQN	Caco-2	CTCF-human
ENCFF238MYM	ENCSR385AHH	K562	ZNF24-human
ENCFF002CWT	ENCSR000DOB	K562	HMGN3-human
ENCFF717TWA	ENCSR550HCT	K562	eGFP-KLF1-human
ENCFF643TEZ	ENCSR121PFY	K562	CDC5L-human
ENCFF002CZG	ENCSR000DOX	MCF 10A	STAT3-human
ENCFF002CYS	ENCSR000EWN	K562	ZNF263-human
ENCFF002CKA	ENCSR000BHT	HeLa-S3	TAF1-human
ENCFF305QDB	ENCSR000BHT	HeLa-S3	TAF1-human
ENCFF002CIN	ENCSR000BIA	GM12892	POLR2AphosphoS5-human
ENCFF271KDK	ENCSR000BIA	GM12892	POLR2AphosphoS5-human
ENCFF667SBY	ENCSR101FJU	HepG2	ZNF384-human
ENCFF809YFY	ENCSR819LHG	K562	FOXA1-human
ENCFF049CRW	ENCSR957LDM	K562	TRIM24-human
ENCFF366UBB	ENCSR798ILC	K562	NCOR1-human
ENCFF231TGQ	ENCSR376WCJ	K562	IRF2-human
ENCFF502KHR	ENCSR638QHV	K562	ELF4-human
ENCFF895YBG	ENCSR514VAY	GM12878	HCFC1-human
ENCFF253NXR	ENCSR175SZH	K562	ZSCAN29-human
ENCFF191MPD	ENCSR920BLG	K562	SIN3A-human
ENCFF176NOI	ENCSR648INT	K562	eGFP-ILK-human
ENCFF557HJB	ENCSR332EYT	GM12878	STAT1-human
ENCFF058NMZ	ENCSR991ELG	K562	SP1-human
ENCFF527ALV	ENCSR391KQC	MCF-7	MTA3-human
ENCFF040STP	ENCSR954WVZ	MCF-7	ESRRA-human
ENCFF768EYB	ENCSR516VQK	HEK293	eGFP-ZNF174-human
ENCFF574YMJ	ENCSR238QRG	HepG2	TBX3-human
ENCFF660VPM	ENCSR124BJR	K562	ETV6-human
ENCFF162RSN	ENCSR701AQS	MCF-7	ZNF592-human
ENCFF899JBI	ENCSR835XKS	GM12878	TRIM22-human
ENCFF070LPO	ENCSR982FSK	GM12878	KDM5A-human
ENCFF624SFC	ENCSR528PSI	HepG2	FLAG-HLF-human
ENCFF859FVX	ENCSR065XVO	K562	CHAMP1-human
ENCFF129AXO	ENCSR864KNH	MCF-7	YBX1-human
ENCFF452SPE	ENCSR847LBF	K562	eGFP-FOXJ2-human
ENCFF002CTW	ENCSR000EEE	HepG2	CEBPB-human
ENCFF319IEF	ENCSR000EEE	HepG2	CEBPB-human
ENCFF305ICK	ENCSR501DKS	GM12878	TCF7-human
ENCFF890IRR	ENCSR541AOQ	A549	PHF8-human
ENCFF116GAH	ENCSR226QQM	HepG2	FLAG-NFIA_isoform1-human
ENCFF317TMK	ENCSR712FAM	HepG2	FLAG-ZSCAN9-human
ENCFF701MXF	ENCSR017GBO	K562	eGFP-TFDP1-human
ENCFF602SZJ	ENCSR765MKZ	HepG2	FLAG-DRAP1-human
ENCFF492GXZ	ENCSR508DQA	K562	FOXK2-human
ENCFF076NCP	ENCSR714YZG	HepG2	ETV4-human
ENCFF002CEV	ENCSR000AQJ	K562	SAP30-human
ENCFF718NUA	ENCSR000AQJ	K562	SAP30-human
ENCFF002CWD	ENCSR000FAZ	K562	MYC-human
ENCFF634AYU	ENCSR000FAZ	K562	MYC-human
ENCFF331UCZ	ENCSR817JZD	A549	CHD7-human
ENCFF772QPO	ENCSR086FZL	K562	KAT8-human
ENCFF044XMF	ENCSR639GWS	A549	KDM1A-human
ENCFF689AXJ	ENCSR000DYV	GM12878	MAFK-human
ENCFF365NKO	ENCSR426MDV	K562	MIER1-human
ENCFF076IFG	ENCSR004GKA	K562	ZEB2-human
ENCFF002CYG	ENCSR000FBC	K562	STAT2-human
ENCFF841YFF	ENCSR000FBC	K562	STAT2-human
ENCFF054OUB	ENCSR620YNB	HepG2	KAT2B-human
ENCFF410EDG	ENCSR113LAS	K562	MTA2-human
ENCFF996ZGL	ENCSR350XWY	K562	C11orf30-human
ENCFF012JXJ	ENCSR636MKU	GM12878	BACH1-human
ENCFF304WER	ENCSR597VGC	GM12878	ETV6-human
ENCFF526EEI	ENCSR975SSR	K562	eGFP-ELF1-human
ENCFF100ERQ	ENCSR976TBC	GM12878	IRF5-human
ENCFF544NXC	ENCSR936XTK	GM12878	ZNF143-human
ENCFF561USY	ENCSR230PTV	K562	ZBTB2-human
ENCFF231VAA	ENCSR389BLX	MCF-7	GATAD2B-human
ENCFF445UJF	ENCSR482TWQ	GM12878	RAD51-human
ENCFF412CLP	ENCSR663ZZZ	MCF-7	MNT-human
ENCFF834WGJ	ENCSR598TIR	K562	eGFP-ZNF507-human
ENCFF922GXT	ENCSR986XYK	MCF-7	PKNOX1-human
ENCFF797CTT	ENCSR513XQX	A549	SIN3A-human
ENCFF447QUG	ENCSR591CCL	K562	eGFP-ZNF512-human
ENCFF150TBK	ENCSR066TET	MCF-7	RFX1-human
ENCFF788LSH	ENCSR860UHK	GM12878	CBFB-human
ENCFF103IOJ	ENCSR819ATC	GM12878	MYB-human
ENCFF910GER	ENCSR823ADL	HepG2	FLAG-RFXANK-human
ENCFF474AYD	ENCSR940MHE	MCF-7	MBD2-human
ENCFF015PGM	ENCSR788XNX	MCF-7	RFX1-human
ENCFF249CSQ	ENCSR142IGM	HepG2	FLAG-CEBPA-human
ENCFF038MZK	ENCSR562NOP	DOHH2	EZH2phosphoT487-human
ENCFF972IQJ	ENCSR130VQL	HepG2	FLAG-PPARG_isoform1-human
ENCFF397TFF	ENCSR933MHJ	A549	KDM5A-human
ENCFF884GAH	ENCSR094ZCF	MCF-7	eGFP-CEBPG-human
ENCFF837HCH	ENCSR396QWK	HepG2	FLAG-MBD1_isoform1-human
ENCFF106DGJ	ENCSR562POI	HepG2	FLAG-THAP11-human
ENCFF468MIF	ENCSR872EVQ	HepG2	PCBP1-human
ENCFF738WCE	ENCSR908CMW	K562	KDM1A-human
ENCFF986MHU	ENCSR085DDI	K562	NFXL1-human
ENCFF706LIT	ENCSR107RHZ	K562	YBX1-human
ENCFF683KBO	ENCSR066EBK	HepG2	FOXA2-human
ENCFF116EAM	ENCSR611WZO	HeLa-S3	SREBF2-human
ENCFF172WZC	ENCSR553QMC	HepG2	FLAG-ZNF7_isoform2-human
ENCFF633VCV	ENCSR782WRO	K562	BMI1-human
ENCFF002CVO	ENCSR000EGD	K562	BACH1-human
ENCFF423EMU	ENCSR000EGD	K562	BACH1-human
ENCFF002DBD	ENCSR000DMA	K562	CTCF-human
ENCFF695CPH	ENCSR178NTX	K562	eGFP-CUX1-human
ENCFF309WAZ	ENCSR530IUH	K562	RING1-human
ENCFF846JKX	ENCSR703TNG	MCF-7	FLAG-RAD21-human
ENCFF003IPS	ENCSR745VSQ	HepG2	FLAG-GMEB2-human
ENCFF002CWW	ENCSR000EGL	K562	IRF1-human
ENCFF909LKK	ENCSR000EGL	K562	IRF1-human
ENCFF902IMW	ENCSR109ODF	MCF-7	HES1-human
ENCFF397XTF	ENCSR318LVG	MCF-7	ZBTB40-human
ENCFF404YMX	ENCSR277DMR	K562	eGFP-ETV1-human
ENCFF911VSD	ENCSR552YGL	K562	eGFP-NFE2-human
ENCFF875JQT	ENCSR224QDY	HEK293	eGFP-ZNF121-human
ENCFF362XAG	ENCSR360JOC	MCF-7	CHD1-human
ENCFF965AIZ	ENCSR569XNP	MCF-7	FOS-human
ENCFF977PXD	ENCSR714LYA	HEK293	eGFP-PRDM2-human
ENCFF651PWG	ENCSR135ANT	MCF-7	NRF1-human
ENCFF273BVT	ENCSR117KWH	GM12878	ZNF207-human
ENCFF254YOX	ENCSR750LYM	K562	eGFP-NR2C2-human
ENCFF975IRM	ENCSR670JDQ	K562	RB1-human
ENCFF849ZUF	ENCSR563YDA	K562	HDGF-human
ENCFF530TAO	ENCSR925BFV	HepG2	FLAG-GATAD2A-human
ENCFF426DUB	ENCSR795IYP	K562	JUNB-human
ENCFF510XOE	ENCSR092OVN	HepG2	FLAG-FOXA3-human
ENCFF002CXY	ENCSR000EWI	K562	SETDB1-human
ENCFF294EHN	ENCSR000EWI	K562	SETDB1-human
ENCFF874EVS	ENCSR331ORD	HepG2	FLAG-CREB1-human
ENCFF814CZI	ENCSR330EXS	GM12878	RBBP5-human
ENCFF391UDD	ENCSR715UCI	HepG2	FLAG-SOX13_isoform1-human
ENCFF002CSQ	ENCSR000ECK	HeLa-S3	MAFK-human
ENCFF405BKG	ENCSR000ECK	HeLa-S3	MAFK-human
ENCFF665HTJ	ENCSR430JGJ	HepG2	FLAG-THRB-human
ENCFF070GNA	ENCSR108TYQ	HepG2	FLAG-GATAD1-human
ENCFF804MOQ	ENCSR462KYU	HepG2	FLAG-GABPB1_isoform2-human
ENCFF002CGH	ENCSR000BQE	Ishikawa	CTCF-human
ENCFF296XCF	ENCSR000BQE	Ishikawa	CTCF-human
ENCFF074EZL	ENCSR085QEV	K562	NBN-human
ENCFF654BMD	ENCSR257XVY	K562	eGFP-ZNF83-human
ENCFF002CER	ENCSR000AQH	K562	PHF8-human
ENCFF626KTJ	ENCSR000AQH	K562	PHF8-human
ENCFF788EBS	ENCSR167KBO	K562	ZNF316-human
ENCFF872YNU	ENCSR079WHK	K562	MCM5-human
ENCFF812MZB	ENCSR234VCE	MCF-7	DPF2-human
ENCFF080NBZ	ENCSR298JCG	K562	NCOR1-human
ENCFF357WYN	ENCSR189YYK	GM12878	ZBTB40-human
ENCFF881VZH	ENCSR552XSN	GM12878	MLLT1-human
ENCFF950PWQ	ENCSR106EBH	HEK293	eGFP-ZNF366-human
ENCFF966RPL	ENCSR293QAR	GM12878	MTA2-human
ENCFF340PPI	ENCSR695EQB	K562	ZNF24-human
ENCFF002CZK	ENCSR000EWS	MCF-7	GATA3-human
ENCFF203CYT	ENCSR368ZHR	A549	CHD1-human
ENCFF002DDX	ENCSR000DJZ	K562	eGFP-HDAC8-human
ENCFF833KXP	ENCSR000DJZ	K562	eGFP-HDAC8-human
ENCFF002CND	ENCSR000BGA	PFSK-1	FOXP2-human
ENCFF395BZZ	ENCSR000BGA	PFSK-1	FOXP2-human
ENCFF142CPK	ENCSR051DXE	K562	FUS-human
ENCFF948TXN	ENCSR077DKV	K562	CREM-human
ENCFF002CUN	ENCSR000EDV	HepG2	EP300-human
ENCFF259JWD	ENCSR000EDV	HepG2	EP300-human
ENCFF888RHD	ENCSR619QFT	HEK293	eGFP-ZNF300-human
ENCFF353QLW	ENCSR449UFF	MCF-7	ZKSCAN1-human
ENCFF261XPP	ENCSR033VAZ	K562	TARDBP-human
ENCFF267STV	ENCSR534NZI	HEK293	eGFP-ZNF195-human
ENCFF580QGA	ENCSR772EEN	K562	eGFP-RELA-human
ENCFF228PSB	ENCSR632DCH	K562	eGFP-ATF3-human
ENCFF059ONJ	ENCSR390VGH	K562	MNT-human
ENCFF927JBT	ENCSR818DQV	K562	eGFP-MAFG-human
ENCFF318QLK	ENCSR882ICT	HEK293T	ZNF384-human
ENCFF002CEL	ENCSR000AKO	K562	CTCF-human
ENCFF776BWX	ENCSR009KLQ	HepG2	FLAG-KLF16-human
ENCFF973LDQ	ENCSR099NCH	K562	ZNF24-human
ENCFF237UAN	ENCSR041AXL	K562	RFX1-human
ENCFF421VCV	ENCSR410DWC	K562	eGFP-PYGO2-human
ENCFF423RVT	ENCSR452YHM	HepG2	SIN3B-human
ENCFF665EOZ	ENCSR961WLZ	HepG2	FLAG-SOX5-human
ENCFF002DDR	ENCSR000DXQ	SK-N-SH	CTCF-human
ENCFF316NHY	ENCSR000DXQ	SK-N-SH	CTCF-human
ENCFF399GAE	ENCSR038RGL	K562	MCM7-human
ENCFF997RPK	ENCSR551ZDZ	MCF-7	MTA2-human
ENCFF408SNO	ENCSR167JBG	K562	eGFP-DIDO1-human
ENCFF750JOB	ENCSR000BLB	Ishikawa	NR3C1-human
ENCFF711TMS	ENCSR251OVJ	GM12878	SMAD5-human
ENCFF142TZG	ENCSR808FFI	HepG2	FLAG-ZKSCAN8-human
ENCFF030HWZ	ENCSR159OCC	K562	FLAG-ATF1-human
ENCFF210DMP	ENCSR590CNM	HepG2	GATA4-human
ENCFF030QEM	ENCSR000DJW	K562	eGFP-NR4A1-human
ENCFF002DCV	ENCSR000DTW	HEK293	CTCF-human
ENCFF328FUO	ENCSR000DTW	HEK293	CTCF-human
ENCFF456LHH	ENCSR557JTZ	MCF-7	GTF2F1-human
ENCFF002DDS	ENCSR000DXW	WERI-Rb-1	CTCF-human
ENCFF924OMX	ENCSR000DXW	WERI-Rb-1	CTCF-human
ENCFF464MAI	ENCSR483VJQ	HEK293	eGFP-ZNF662-human
ENCFF836VRV	ENCSR641BSL	K562	AGO1-human
ENCFF036YVI	ENCSR787RVK	K562	eGFP-TSC22D4-human
ENCFF002CVY	ENCSR000EGH	K562	JUN-human
ENCFF077UYM	ENCSR000EGH	K562	JUN-human
ENCFF313TUJ	ENCSR423RTK	MCF-7	GATA3-human
ENCFF411DIA	ENCSR671GFC	K562	eGFP-TAF7-human
ENCFF854CXA	ENCSR018MQH	MCF-7	ZNF579-human
ENCFF756HVY	ENCSR410HFN	GM12878	WHSC1-human
ENCFF166NFR	ENCSR184SVO	HepG2	FLAG-ZBTB26-human
ENCFF177FZU	ENCSR848YWD	HepG2	ZMYM3-human
ENCFF772HOY	ENCSR596IKD	K562	eGFP-ETS2-human
ENCFF002CXR	ENCSR000FAJ	K562	POLR2A-human
ENCFF644WLI	ENCSR608XTF	K562	RNF2-human
ENCFF167HYX	ENCSR801RPW	K562	eGFP-GTF2A2-human
ENCFF229YSW	ENCSR874AFU	GM12878	IKZF1-human
ENCFF895QLA	ENCSR137ZMQ	K562	REST-human
ENCFF679ITJ	ENCSR990AZC	K562	MCM3-human
ENCFF002CUI	ENCSR000EDZ	HepG2	MAFK-human
ENCFF800XTT	ENCSR000EDZ	HepG2	MAFK-human
ENCFF859NPS	ENCSR130PDE	K562	eGFP-NR4A1-human
ENCFF861BOG	ENCSR649WUM	GM12878	CHD7-human
ENCFF284LRP	ENCSR106FRG	K562	TAL1-human
ENCFF671BJT	ENCSR465VLK	MCF-7	FOXK2-human
ENCFF037KBA	ENCSR993LMB	HepG2	FLAG-TGIF2-human
ENCFF983MSP	ENCSR117CHD	HepG2	FLAG-HOMEZ-human
ENCFF569XCA	ENCSR476BQA	HepG2	NONO-human
ENCFF598ZLV	ENCSR000BSK	SK-N-SH	JUND-human
ENCFF849MAQ	ENCSR396SOH	HepG2	FLAG-ZNF792-human
ENCFF146XEP	ENCSR094WHO	HEK293T	FOXA1-human
ENCFF007DKB	ENCSR126FZN	K562	eGFP-PTRF-human
ENCFF002DAC	ENCSR000EYD	U2OS	SETDB1-human
ENCFF057EIS	ENCSR475SOC	MCF-7	eGFP-ELF1-human
ENCFF002CZF	ENCSR000DOU	MCF 10A	STAT3-human
ENCFF002CWV	ENCSR000EGU	K562	IRF1-human
ENCFF730RUF	ENCSR000EGU	K562	IRF1-human
ENCFF002CYT	ENCSR000EWE	K562	ZNF274-human
ENCFF836LBG	ENCSR000EWE	K562	ZNF274-human
ENCFF976CLA	ENCSR505NMN	MCF-7	eGFP-E2F4-human
ENCFF231RXA	ENCSR550SCU	A549	CHD4-human
ENCFF827BDM	ENCSR727PIC	HEK293	eGFP-ZNF34-human
ENCFF173NRW	ENCSR729HVR	K562	eGFP-ZNF644-human
ENCFF126PJF	ENCSR155VDK	MCF-7	ZBTB11-human
ENCFF934VGQ	ENCSR228DTL	GM12878	CHD1-human
ENCFF002DCH	ENCSR000DRE	GM12865	CTCF-human
ENCFF132AJR	ENCSR000DRE	GM12865	CTCF-human
ENCFF175IIE	ENCSR970NKQ	K562	NR2F1-human
ENCFF980KSV	ENCSR861JUQ	GM12878	FOXK2-human
ENCFF640LEB	ENCSR297MUV	SK-N-SH	EZH2phosphoT487-human
ENCFF795SAO	ENCSR954KIC	HepG2	FLAG-KAT8-human
ENCFF009DUY	ENCSR382AIB	K562	eGFP-DDX20-human
ENCFF786WZD	ENCSR387SYS	K562	DEAF1-human
ENCFF701NVT	ENCSR931HNY	K562	NCOA1-human
ENCFF998YJY	ENCSR563LLO	K562	E2F1-human
ENCFF721LDD	ENCSR011PEI	K562	eGFP-ZNF175-human
ENCFF935DRA	ENCSR938ETG	HepG2	FLAG-KLF9-human
ENCFF086VOQ	ENCSR421QXA	HEK293	eGFP-ZNF571-human
ENCFF055MVR	ENCSR868JLS	HepG2	U2AF1-human
ENCFF911RQN	ENCSR753GIA	HEK293T	TARDBP-human
ENCFF968KBN	ENCSR869IUD	K562	ATF2-human
ENCFF562JDH	ENCSR075HTM	K562	HDAC2-human
ENCFF095GMM	ENCSR987MTA	GM12878	BHLHE40-human
ENCFF676NPW	ENCSR091JXL	K562	HES1-human
ENCFF686LJE	ENCSR427BBI	MCF-7	MLLT1-human
ENCFF002CYE	ENCSR000EHJ	K562	STAT1-human
ENCFF648NYF	ENCSR000EHJ	K562	STAT1-human
ENCFF398EQF	ENCSR479QAJ	K562	U2AF2-human
ENCFF002CWX	ENCSR000EGK	K562	IRF1-human
ENCFF632ZBP	ENCSR919CZU	HEK293	eGFP-EGR2-human
ENCFF880SXP	ENCSR278JQG	HepG2	IKZF1-human
ENCFF953INM	ENCSR441KFW	HepG2	FLAG-MXD4-human
ENCFF545KZH	ENCSR115PIK	HepG2	FLAG-MIER2-human
ENCFF038QAU	ENCSR991ADX	HepG2	U2AF2-human
ENCFF511QHY	ENCSR102KIN	K562	ZMYM3-human
ENCFF311LEU	ENCSR518WPL	HepG2	NR2F6-human
ENCFF002CUK	ENCSR000EDN	HepG2	MAZ-human
ENCFF421SEJ	ENCSR000EDN	HepG2	MAZ-human
ENCFF911RTR	ENCSR224NFP	HEK293	eGFP-ZNF426-human
ENCFF539WLH	ENCSR820GND	K562	RNF2-human
ENCFF002CHA	ENCSR000BGC	GM12878	GABPA-human
ENCFF617GBZ	ENCSR000BGC	GM12878	GABPA-human
ENCFF692PVV	ENCSR239ZLZ	K562	eGFP-FOSL1-human
ENCFF002DDU	ENCSR000EHF	K562	POLR2AphosphoS2-human
ENCFF242IWJ	ENCSR189TRZ	K562	TCF12-human
ENCFF331WKY	ENCSR233FAG	HEK293T	PKNOX1-human
ENCFF266ORV	ENCSR473SUA	A549	ESRRA-human
ENCFF670ZCR	ENCSR710WLO	K562	MGA-human
ENCFF735XQT	ENCSR637QAM	GM12878	TRIM22-human
ENCFF055NJR	ENCSR278SQL	GM12878	NBN-human
ENCFF545RHH	ENCSR532EMP	K562	eGFP-ZNF740-human
ENCFF125NZH	ENCSR925QAW	HepG2	FLAG-HMG20B_isoform2-human
ENCFF874DDR	ENCSR000DMY	medulloblastoma	CTCF-human
ENCFF178MOP	ENCSR000FCD	K562	SMAD5-human
ENCFF062ARS	ENCSR272JAT	K562	CBX5-human
ENCFF428XZH	ENCSR444LIN	HepG2	TCF7-human
ENCFF675TLS	ENCSR267DFA	HepG2	FOXA1-human
ENCFF462CPT	ENCSR492LTS	K562	BCLAF1-human
ENCFF002DCE	ENCSR000DQW	GM06990	CTCF-human
ENCFF930QUM	ENCSR000DQW	GM06990	CTCF-human
ENCFF163VUK	ENCSR882ERE	K562	ZKSCAN1-human
ENCFF002DCM	ENCSR000DRZ	GM12878	CTCF-human
ENCFF473RXY	ENCSR000DRZ	GM12878	CTCF-human
ENCFF057MON	ENCSR487CPI	HepG2	FLAG-ZFP64-human
ENCFF338OGQ	ENCSR274LVQ	HEK293	eGFP-ZNF776-human
ENCFF408FQC	ENCSR876GXA	K562	ZBTB33-human
ENCFF157UUF	ENCSR657EOF	K562	NFRKB-human
ENCFF824SRC	ENCSR093HXE	HEK293	eGFP-ZNF16-human
ENCFF057XEP	ENCSR146NLL	HEK293	eGFP-REPIN1-human
ENCFF589WFG	ENCSR927UJQ	HEK293	eGFP-ZBTB1-human
ENCFF002DCJ	ENCSR000DRP	GM12873	CTCF-human
ENCFF295AWO	ENCSR000DRP	GM12873	CTCF-human
ENCFF057UHI	ENCSR635NOQ	HEK293	eGFP-KLF8-human
ENCFF065RDT	ENCSR065WUF	HEK293	eGFP-KLF17-human
ENCFF274TYW	ENCSR000BVO	T47D	JUND-human
ENCFF753EBJ	ENCSR217QCK	HEK293	eGFP-ZNF697-human
ENCFF454YSP	ENCSR365DQH	HEK293	eGFP-ZNF211-human
ENCFF950KWC	ENCSR590QQP	HepG2	FUS-human
ENCFF002CWF	ENCSR000EGS	K562	MYC-human
ENCFF676YJE	ENCSR000EGS	K562	MYC-human
ENCFF327OLE	ENCSR538RDA	HEK293	eGFP-ZNF560-human
ENCFF561OIO	ENCSR564YYW	HEK293	eGFP-ZNF157-human
ENCFF677ZDS	ENCSR909HMT	HEK293	eGFP-ZEB1-human
ENCFF027VBY	ENCSR464KFG	HEK293	eGFP-ZNF140-human
ENCFF002DDL	ENCSR000DWN	NB4	CTCF-human
ENCFF447FPV	ENCSR231YFE	MCF-7	ZBTB33-human
ENCFF664ZGR	ENCSR742IDN	K562	NR2C1-human
ENCFF518OUJ	ENCSR591EBL	MCF-7	NBN-human
ENCFF870CER	ENCSR197DJH	MCF-7	SREBF1-human
ENCFF020GMZ	ENCSR711XNY	GM12878	PKNOX1-human
ENCFF545SXB	ENCSR778QLY	HEK293T	ELF4-human
ENCFF499ZPP	ENCSR751CJG	GM12878	CHD4-human
ENCFF002DCG	ENCSR000DRB	GM12864	CTCF-human
ENCFF671RVI	ENCSR000DRB	GM12864	CTCF-human
ENCFF693ZXB	ENCSR759BDG	HepG2	FLAG-BCL6_isoform1-human
ENCFF820QQB	ENCSR588AKU	K562	RUNX1-human
ENCFF002CEO	ENCSR000AQG	K562	HDAC2-human
ENCFF657VJX	ENCSR000AQG	K562	HDAC2-human
ENCFF035FOK	ENCSR173CTF	HepG2	FLAG-ZNF580-human
ENCFF699ZII	ENCSR429QPP	K562	FOXM1-human
ENCFF588OLK	ENCSR780BBJ	K562	ZZZ3-human
ENCFF646VQW	ENCSR907MZR	K562	TRIM24-human
ENCFF407AOX	ENCSR322CFO	K562	ZEB2-human
ENCFF502ZTC	ENCSR047BUZ	HepG2	ATF2-human
ENCFF878YVM	ENCSR513MGG	HEK293	eGFP-ZNF302-human
ENCFF002DCB	ENCSR000DQD	BE2C	CTCF-human
ENCFF965BBC	ENCSR000DQD	BE2C	CTCF-human
ENCFF002DDK	ENCSR000DWH	MCF-7	CTCF-human
ENCFF414FWV	ENCSR000DWH	MCF-7	CTCF-human
ENCFF025ECP	ENCSR462FWS	HEK293	eGFP-ZNF101-human
ENCFF559OMC	ENCSR228PGT	HEK293	eGFP-ZNF292-human
ENCFF002CNQ	ENCSR000BLY	SK-N-SH	RAD21-human
ENCFF874PNQ	ENCSR000BLY	SK-N-SH	RAD21-human
ENCFF002DDT	ENCSR000DYB	WI38	CTCF-human
ENCFF016EUX	ENCSR000DYB	WI38	CTCF-human
ENCFF002DCL	ENCSR000DRU	GM12875	CTCF-human
ENCFF733YSO	ENCSR000DRU	GM12875	CTCF-human
ENCFF026FRV	ENCSR679STZ	HEK293	eGFP-ZNF792-human
ENCFF030UCM	ENCSR559IOZ	HEK293	eGFP-ZXDB-human
ENCFF901JLS	ENCSR185FOY	HEK293	eGFP-ZNF341-human
ENCFF260VLG	ENCSR477OJI	HEK293	eGFP-ZNF423-human
ENCFF834YMY	ENCSR768HOH	HEK293	eGFP-ZNF324-human
ENCFF395YRF	ENCSR762DQP	HEK293	eGFP-ZNF658-human
ENCFF170OWD	ENCSR632SIM	HEK293	eGFP-ZFHX2-human
ENCFF905HYT	ENCSR807LQP	HEK293	eGFP-SP2-human
ENCFF405RGE	ENCSR984MDV	HEK293	eGFP-ZNF24-human
ENCFF843TJJ	ENCSR924GRG	HEK293	eGFP-ZBTB49-human
ENCFF344OJI	ENCSR205SKQ	GM12878	YBX1-human
ENCFF681NJT	ENCSR081WLS	HepG2	RAD51-human
ENCFF002CRN	ENCSR000EUZ	HEK293	TRIM28-human
ENCFF721FYE	ENCSR000EUZ	HEK293	TRIM28-human
ENCFF684MLP	ENCSR130HEG	K562	COPS2-human
ENCFF659WAF	ENCSR343ELW	K562	LEF1-human
ENCFF712LMP	ENCSR707IUN	HeLa-S3	NFE2L2-human
ENCFF444SHN	ENCSR669GUM	HEK293	eGFP-ZNF404-human
ENCFF890VXS	ENCSR728MWW	HEK293	eGFP-ZIC2-human
ENCFF820HLI	ENCSR977HTH	HEK293	eGFP-ZNF18-human
ENCFF497IKJ	ENCSR714LZQ	HEK293	eGFP-ZNF664-human
ENCFF471WOA	ENCSR460YHB	MCF-7	EZH2phosphoT487-human
ENCFF898FAQ	ENCSR737UST	K562	eGFP-ZNF740-human
ENCFF996RRT	ENCSR391IWM	GM12878	KDM1A-human
ENCFF002CNM	ENCSR000BPB	SK-N-SH	SIN3A-human
ENCFF650GZO	ENCSR000BPB	SK-N-SH	SIN3A-human
ENCFF939ZFS	ENCSR835TCD	K562	eGFP-HDAC8-human
ENCFF540CNJ	ENCSR704IGU	HepG2	FLAG-ZGPAT-human
ENCFF136JTZ	ENCSR560SEP	HepG2	FLAG-RXRB-human
ENCFF193MKL	ENCSR729LGA	MCF-7	SP1-human
ENCFF002DDA	ENCSR000DUP	HL-60	CTCF-human
ENCFF679SPF	ENCSR633OVO	HepG2	FLAG-RFX3_isoform1-human
ENCFF187XKX	ENCSR210MET	HEK293	eGFP-ZNF391-human
ENCFF943HTN	ENCSR443MVV	HEK293	eGFP-PRDM4-human
ENCFF231DQM	ENCSR481FEC	HEK293	eGFP-ZBTB8A-human
ENCFF177CIX	ENCSR504VDV	HEK293	eGFP-ZNF654-human
ENCFF706XII	ENCSR701RXW	HEK293	eGFP-ZNF530-human
ENCFF232UWD	ENCSR417VWF	HEK293	eGFP-ZEB2-human
ENCFF005XPI	ENCSR909TSW	HEK293	eGFP-ZNF547-human
ENCFF044IYC	ENCSR466VYP	HEK293	eGFP-ZNF266-human
ENCFF355MAL	ENCSR217WRC	HEK293	eGFP-TSHZ1-human
ENCFF921HJY	ENCSR781EQJ	HEK293	eGFP-ZBTB48-human
ENCFF482SMS	ENCSR211PZO	HEK293	eGFP-GLI4-human
ENCFF294NNX	ENCSR878DES	HEK293	eGFP-ZNF624-human
ENCFF796MFI	ENCSR072LQF	HEK293	eGFP-ZNF76-human
ENCFF675RNJ	ENCSR004PLU	HEK293	eGFP-ZBTB10-human
ENCFF163MWF	ENCSR721QZV	HEK293	eGFP-ZSCAN18-human
ENCFF908MBT	ENCSR418NZA	HEK293	eGFP-ZNF524-human
ENCFF985YVA	ENCSR801BWR	HEK293	eGFP-ZNF155-human
ENCFF728WNY	ENCSR617IFZ	HEK293	eGFP-CTCF-human
ENCFF177JFZ	ENCSR864VJE	HEK293	eGFP-ZSCAN16-human
ENCFF171TPH	ENCSR768LIO	HEK293	eGFP-OVOL3-human
ENCFF254EAY	ENCSR551KAP	HEK293	eGFP-ZNF138-human
ENCFF033FOE	ENCSR289NSN	HEK293	eGFP-ZNF354C-human
ENCFF580LHX	ENCSR138RCE	HEK293	eGFP-ZNF132-human
ENCFF750YHY	ENCSR445PDR	HEK293	eGFP-GFI1B-human
ENCFF553QNS	ENCSR460MBI	HEK293	eGFP-ZBTB20-human
ENCFF045LTC	ENCSR707BNG	HEK293	eGFP-MYNN-human
ENCFF068QHA	ENCSR906PCS	HEK293	eGFP-ZNF223-human
ENCFF495EIZ	ENCSR592KSP	HEK293	eGFP-ZFP64-human
ENCFF675HMV	ENCSR019WUS	HEK293	eGFP-ZNF10-human
ENCFF622OQC	ENCSR950ACO	HEK293	eGFP-ZNF785-human
ENCFF768SBV	ENCSR098YLE	HEK293	eGFP-PRDM1-human
ENCFF441VSN	ENCSR253CKN	HEK293	eGFP-ZSCAN21-human
ENCFF620ZDF	ENCSR859BMR	HEK293	eGFP-KLF1-human
ENCFF629SHB	ENCSR451CYX	HEK293	eGFP-ZNF280D-human
ENCFF308CQD	ENCSR767XSF	HEK293	eGFP-ZNF555-human
ENCFF775EAL	ENCSR017QBI	HEK293	eGFP-ZNF600-human
ENCFF416GRM	ENCSR321MSF	HEK293	eGFP-ZBTB21-human
ENCFF512YNV	ENCSR854ORP	HEK293	eGFP-ZNF350-human
ENCFF943KIE	ENCSR381VYR	HEK293	eGFP-ZFP69B-human
ENCFF563QQH	ENCSR668HOP	HEK293	eGFP-ZNF580-human
ENCFF942VHF	ENCSR769JRS	HEK293	eGFP-AEBP2-human
ENCFF226PFK	ENCSR773REP	HEK293	eGFP-ZBTB7A-human
ENCFF954HYI	ENCSR996FYT	HEK293	eGFP-ZNF202-human
ENCFF955KTW	ENCSR134QIE	HEK293	eGFP-ZFP3-human
ENCFF002DCT	ENCSR000DTO	HCT116	CTCF-human
ENCFF364QXM	ENCSR000DTO	HCT116	CTCF-human
ENCFF234WBT	ENCSR351NON	HEK293	eGFP-ZNF629-human
ENCFF265HWY	ENCSR178QVJ	HEK293	eGFP-ZNF274-human
ENCFF711WEI	ENCSR897RVP	HEK293	eGFP-ZNF514-human
ENCFF491HFW	ENCSR705ASR	HEK293	eGFP-ZSCAN23-human
ENCFF201GAD	ENCSR382GSF	HEK293	eGFP-INSM2-human
ENCFF605RAD	ENCSR776LDJ	HEK293	eGFP-ZNF645-human
ENCFF904HOD	ENCSR076EZB	HEK293	eGFP-KLF9-human
ENCFF300CSG	ENCSR604CNJ	HEK293	eGFP-ZNF416-human
ENCFF134HPR	ENCSR211GNP	HEK293	eGFP-ZSCAN4-human
ENCFF981AWT	ENCSR550ZZK	HEK293	eGFP-ZNF493-human
ENCFF449EZT	ENCSR978EQY	HEK293	eGFP-GLI2-human
ENCFF290NCZ	ENCSR502KPJ	HEK293	eGFP-ZNF843-human
ENCFF231YQK	ENCSR760AAY	HEK293	eGFP-PRDM12-human
ENCFF058JCF	ENCSR295BIP	HEK293	eGFP-ZNF777-human
ENCFF292QIG	ENCSR892QHR	HEK293	eGFP-PRDM6-human
ENCFF572DQF	ENCSR022IZK	HEK293	eGFP-ZNF623-human
ENCFF483STV	ENCSR357QJR	HEK293	eGFP-ZSCAN5A-human
ENCFF856LJI	ENCSR076KZW	HEK293	eGFP-ZNF280C-human
ENCFF145PVL	ENCSR441UBA	HEK293	eGFP-RBAK-human
ENCFF070GBJ	ENCSR827NWO	HEK293	eGFP-FEZF1-human
ENCFF850TPX	ENCSR447ZTA	HEK293	eGFP-ZNF558-human
ENCFF839UTQ	ENCSR775HFF	HEK293	eGFP-ZNF791-human
ENCFF002DCK	ENCSR000DRR	GM12874	CTCF-human
ENCFF446MKT	ENCSR000DRR	GM12874	CTCF-human
ENCFF779HAK	ENCSR080CST	HEK293	eGFP-ZNF639-human
ENCFF649JWU	ENCSR535DIA	HEK293	eGFP-GLIS2-human
ENCFF519CSQ	ENCSR517DDU	HEK293	eGFP-ZNF48-human
ENCFF783PLT	ENCSR604VWJ	HEK293	eGFP-KLF7-human
ENCFF943LDC	ENCSR028EGI	HEK293	eGFP-ZNF26-human
ENCFF053UVX	ENCSR854IPI	HEK293	eGFP-ZNF707-human
ENCFF728MIJ	ENCSR692HSE	HEK293	eGFP-YY2-human
ENCFF667AEK	ENCSR497IAS	HEK293	eGFP-ZNF747-human
ENCFF340UWW	ENCSR440COG	HEK293	eGFP-ZNF239-human
ENCFF010JWV	ENCSR363XBR	HEK293	eGFP-ZNF488-human
ENCFF313ZNM	ENCSR283MWQ	HEK293	eGFP-ZNF133-human
ENCFF467FLP	ENCSR217HTK	HEK293	eGFP-ATF2-human
ENCFF925JLQ	ENCSR605MGM	HEK293	eGFP-SCRT1-human
ENCFF292GRY	ENCSR770PQN	HEK293	eGFP-BCL11B-human
ENCFF267HPJ	ENCSR966PJJ	HEK293	eGFP-WT1-human
ENCFF120RXH	ENCSR892ZTO	HEK293	eGFP-ZNF548-human
ENCFF415VBF	ENCSR159GFL	HEK293	eGFP-ZNF518A-human
ENCFF195GMS	ENCSR397DQC	HEK293	eGFP-KLF16-human
ENCFF043BDV	ENCSR324LTM	HEK293	eGFP-OSR2-human
ENCFF296EBH	ENCSR011CKE	HEK293	eGFP-ZNF2-human
ENCFF834ZRT	ENCSR290SSQ	HEK293	eGFP-MAZ-human
ENCFF078VMK	ENCSR586BRJ	HEK293	eGFP-ZNF433-human
ENCFF787RHQ	ENCSR011XCI	HEK293	eGFP-ZNF585B-human
ENCFF535VSU	ENCSR307CKC	HEK293	eGFP-ZNF680-human
ENCFF981API	ENCSR233MWH	HEK293	eGFP-ZNF670-human
ENCFF201ZGY	ENCSR896UBV	HEK293	eGFP-REST-human
ENCFF932ANQ	ENCSR041ZIQ	HEK293	eGFP-SALL1-human
ENCFF460JBF	ENCSR679KXF	HEK293	eGFP-ZNF23-human
ENCFF649EXL	ENCSR194KWL	HEK293	eGFP-ZNF704-human
ENCFF338QWU	ENCSR966ULI	HEK293	eGFP-PATZ1-human
ENCFF637SBD	ENCSR103GAK	HEK293	eGFP-ZNF175-human
ENCFF520EUT	ENCSR661AXW	HEK293	eGFP-ZNF169-human
ENCFF611XTK	ENCSR482BBZ	HEK293	eGFP-GLIS1-human
ENCFF429ZIY	ENCSR348ONY	HEK293	eGFP-ZFP41-human
ENCFF732SYV	ENCSR141PZA	HEK293	eGFP-SP3-human
ENCFF540BMV	ENCSR223TAV	HEK293	eGFP-PRDM10-human
ENCFF119WLE	ENCSR468IJT	HEK293	eGFP-SP7-human
ENCFF234YTK	ENCSR418MKG	HEK293	eGFP-ZNF692-human
ENCFF426RRZ	ENCSR547TGL	HEK293	eGFP-ZNF701-human
ENCFF506LCO	ENCSR777YSB	HEK293	eGFP-ZNF781-human
ENCFF387YMM	ENCSR691TXI	HEK293	eGFP-ZNF610-human
ENCFF159IBP	ENCSR021DJC	HEK293	eGFP-BCL11A-human
ENCFF714VJU	ENCSR711UOA	HEK293	eGFP-ZNF837-human
ENCFF461SHI	ENCSR731AGO	HEK293	eGFP-ZSCAN5CP-human
ENCFF111DCR	ENCSR811JJM	HEK293	eGFP-ZNF19-human
ENCFF156HJU	ENCSR897JCM	HEK293	eGFP-ZNF491-human
ENCFF290YYY	ENCSR689YFA	HEK293	eGFP-ZNF146-human
